# Supplementary material for: The state of iodine deficiency in Kyrgyzstan: Insights from studies of knowledge, attitudes and practices
Source: PLoS One. 2024 Nov 21;19(11):e0313869. doi: 10.1371/journal.pone.0313869 (PMC11581218; doi:10.1371/journal.pone.0313869)
Supplement: S1 Data — (CSV) [file pone.0313869.s001.csv]

Age	AgeGroup	Education	Occupation	Residence	UrineIodinemcgl	Ethnicity	FamilyincomepercapitaKGS	Iodinecontentinsaltmgperkg	HaveyouheardofiodinedeficiencydisorderIDDs	Whatarethesourcesofinformationforyouaboutiodineanditsimportance	Whichofthefollowingfoodsarerichiniodine	Whathealthproblemscaniodinedeficiencycause	AreyouawarethatthesoildrinkingwaterandfoodgrowninKyrgyzstanarety	DoyouagreewiththestatementIodinedeficiencyinpregnancyisassociate	Doyouagreethatiodinedeficiencycancausementalirreversibleretardat	DoyouagreewiththestatementIodineinsaltisdecomposedundersunlight	DoyouthinkIodizedsaltmustbestoredinadarckanddarkglassware	Doyouthinkidoineisessentialforhealth	DoyoubelieveiodinedeficiencyisaseriourhealthissueinKyrgyzstan	Howimportantdoyouthinkitistouseiodizedsaltinyourdailydiet	Doyouthinkthattheiodinecontentmustbeindicatedonthelabel	Doyouuseiodizedsaltinyourhousehold	Howoftendoyouconsumeiodinerichfoodse.g.fishdairyproductsseaweed	Whatfactorsinfluenceyourchoicetobuyiodizedsalt	Haveyoueverreceivedadvicefromahealthcareprofessionalregardingiod	Ifyeswhatadvicedidyoureceive	Didyoutake3odinecontainingmedicine	Whenpurchasingsaltdoyoucheckifitisiodized	Whatarethemainbarriersyoufaceinensuringadequateiodineintake	Whatsuggestionsdoyouhavetoimproveiodineintakeinthecommunity	AreyouawareofanyiodineprophylaxisprogramsinKyrgyzstan	Doyouthinkcurrentiodineprophylaxisprogramsareeffective	Whatimprovementswouldyousuggestfortheseprograms	Didyourdoctoreverorderaurineiodinetestorathyroidhormonebloodtest	WereyoueverdiagnosediodinedeficiencydisorderGoiteri.e.hypothyroi	Iodinecontentinsalt
40	3	1	2	2	22.6	1	1	0	2	3	2	3	2	2	2	2	2	2	2	5	2	1	1	1	2	0	2	1	3	1	2	3	1	2	2	1
36	3	1	3	2	37	1	1	20.4	2	3	5	6	2	2	2	2	2	2	2	3	1	2	5	1	2	0	2	5	3	3	2	2	1	2	2	1
25	1	1	2	2	27.2	1	1	22.9	1	3	3	1	1	2	2	2	2	2	2	2	1	1	1	2	1	1	1	2	1	1	1	2	1	1	1	1
42	3	2	2	2	92.6	1	1	0	1	3	3	4	1	2	2	2	2	2	2	3	1	1	5	1	2	0	2	5	3	3	1	2	1	2	2	1
37	3	2	2	2	49.4	1	1	20.6	2	3	4	6	2	2	2	2	2	2	2	2	2	3	5	1	2	0	2	3	3	1	2	2	1	2	2	1
34	2	2	2	2	104.7	1	1	38.5	1	1	2	3	1	3	3	1	1	1	2	2	2	3	1	1	2	0	2	1	5	3	1	4	6	2	2	2
39	3	2	2	1	108.2	1	1	25.7	2	3	4	6	2	2	3	2	2	2	2	4	1	1	4	1	2	0	2	1	3	3	2	2	5	2	2	2
42	3	2	3	2	109.4	1	1	28.8	1	5	2	1	1	2	2	2	2	2	2	5	2	5	5	1	2	0	1	5	3	1	1	2	5	2	2	1
36	3	2	3	2	53.2	1	1	18.8	1	3	3	1	1	3	3	3	3	3	3	2	1	2	2	3	2	0	2	5	2	1	1	2	1	2	2	1
44	3	2	2	2	65.8	1	1	26.8	1	3	3	1	1	4	4	4	4	4	4	4	4	2	2	1	2	0	2	5	3	1	1	2	1	2	2	2
22	1	3	1	2	33.4	1	1	19.5	2	3	4	6	2	2	2	2	2	2	2	4	2	5	3	2	2	0	2	5	2	3	2	4	1	2	2	1
20	1	3	1	2	59.5	1	1	20.4	2	3	4	1	2	2	2	2	2	2	2	5	2	4	4	2	2	0	2	4	1	1	2	5	1	2	2	2
36	3	3	2	2	63.5	1	1	25.9	2	3	4	6	2	2	2	2	2	2	2	3	1	5	5	3	1	1	1	5	2	3	2	2	1	1	1	2
32	2	3	2	2	64.7	1	1	25.4	2	3	2	6	2	2	2	2	2	2	2	5	2	5	5	3	2	0	2	5	2	1	2	2	1	2	2	2
36	3	3	3	2	66.5	1	1	25.1	2	3	4	6	2	2	2	2	2	2	2	5	2	5	5	5	2	0	2	5	2	1	2	2	1	2	2	2
33	2	3	2	2	66.7	1	1	20.7	1	1	3	2	2	2	2	2	2	2	2	2	2	2	2	1	1	1	1	5	2	1	1	2	1	1	1	1
32	2	3	3	2	70.2	1	1	9	2	3	4	6	2	2	2	5	2	2	2	5	2	5	5	5	2	1	1	5	2	1	2	4	6	2	2	1
32	2	3	3	2	72.3	1	1	20.6	2	3	2	5	2	2	2	3	2	2	2	4	2	5	5	2	2	0	2	5	1	1	2	4	5	2	2	1
30	2	3	3	2	73.8	1	1	26.6	2	3	4	6	2	2	2	2	2	2	2	2	2	1	2	3	2	0	1	3	2	1	2	2	1	2	1	2
30	2	3	3	2	84.6	1	1	26.4	2	3	4	6	2	4	2	2	2	2	2	2	2	2	2	5	2	0	2	4	3	1	2	3	1	2	2	2
28	2	3	3	2	92.9	1	1	21.2	2	3	4	1	2	2	2	2	2	2	2	2	2	4	4	3	2	0	2	4	4	1	2	2	1	2	2	1
29	2	3	3	2	95.3	1	1	7.9	2	3	2	6	2	2	2	2	2	2	2	2	2	3	3	3	2	0	2	4	2	1	2	2	1	2	2	1
28	2	3	2	2	99.2	1	1	30.2	2	3	2	6	2	2	2	2	2	2	2	5	2	4	4	3	2	0	2	4	2	1	2	4	8	2	2	2
26	2	3	3	2	112.7	1	1	26.6	2	3	2	1	2	2	2	2	2	2	2	4	1	5	4	5	1	1	1	5	1	4	2	2	1	1	1	2
22	1	3	3	1	114.7	1	1	29.2	2	5	5	6	2	2	2	2	2	2	2	3	2	4	4	3	2	0	2	4	4	4	2	2	1	2	2	2
22	1	3	1	2	114.9	1	1	29.6	1	3	1	1	1	4	5	4	4	4	4	5	4	5	5	1	2	0	2	5	3	1	1	2	1	2	2	2
29	2	3	3	2	115.7	1	1	27.7	2	5	4	6	2	2	2	2	2	2	1	4	2	5	5	3	2	0	2	5	2	1	2	2	5	2	2	2
26	2	3	2	2	119.4	1	1	26.1	2	3	4	6	2	2	2	2	2	2	2	5	2	5	5	3	2	0	2	5	1	1	2	2	1	2	2	2
28	2	3	2	2	128.2	1	1	29.6	2	3	2	6	2	2	2	2	2	2	2	4	2	5	5	3	2	0	2	5	2	4	2	2	1	2	2	2
26	2	3	2	1	128.4	1	1	25.9	1	1	2	1	1	2	2	2	2	2	2	1	1	1	2	3	2	0	2	2	2	1	1	3	1	2	2	2
23	1	3	3	2	152.9	1	1	28.4	1	3	1	1	2	5	3	3	3	3	3	4	3	4	4	1	2	0	1	4	3	1	1	5	1	2	2	2
32	2	3	3	1	165.9	1	1	51.1	2	3	4	6	2	2	2	5	2	2	2	5	2	4	4	1	2	0	2	4	3	1	2	2	1	2	2	2
24	1	3	2	2	166.5	1	1	27.8	2	3	2	6	2	2	2	2	2	2	2	5	2	5	5	3	2	0	2	5	2	1	2	2	1	2	2	2
26	2	3	3	2	169.2	1	1	39.5	1	3	1	3	1	2	2	2	2	2	2	5	2	5	5	1	2	0	2	5	1	1	1	3	1	2	2	2
22	1	3	3	2	173.2	1	1	48.4	2	3	2	1	2	2	2	2	4	2	2	5	2	4	4	3	2	0	2	4	1	1	2	2	1	2	2	2
36	3	3	2	2	180.2	1	1	26.6	2	3	4	6	2	2	2	3	2	2	2	5	2	5	5	3	1	1	2	5	4	1	2	3	1	1	1	2
24	1	3	2	2	183.4	1	1	32.8	1	3	1	1	2	2	2	2	2	2	2	2	2	5	5	3	1	1	1	5	2	2	1	2	1	1	1	2
33	2	3	3	1	184.5	1	1	47.5	2	3	2	6	2	5	5	5	5	5	5	4	5	3	4	3	2	0	2	3	1	1	2	2	1	2	2	2
20	1	3	1	2	202.5	1	1	48.9	2	3	5	1	2	4	5	2	2	2	2	5	2	3	4	3	2	0	2	3	1	1	2	2	5	2	2	2
32	2	3	3	1	206.3	1	1	49.4	2	3	5	6	2	5	5	5	2	2	2	4	2	5	5	2	2	0	2	5	1	1	2	3	1	2	2	2
28	2	3	2	2	206.3	1	1	48.9	2	3	5	6	2	2	2	2	2	2	2	2	2	5	5	3	2	0	2	5	2	1	2	2	1	2	2	2
22	1	3	2	2	214.3	1	1	46.1	2	5	4	1	2	2	2	2	2	2	2	5	2	5	5	3	2	0	2	5	2	1	2	4	6	2	2	2
32	2	3	3	1	223.5	1	1	49.5	2	3	5	6	2	5	5	5	2	2	2	5	2	5	5	1	2	0	2	5	3	1	2	2	1	2	2	2
32	2	3	3	2	225.2	1	1	53	2	5	4	6	2	5	5	5	2	2	2	3	2	3	4	3	2	0	2	3	2	1	2	2	1	2	2	2
22	1	3	1	1	225.4	1	1	47.2	2	3	2	5	2	2	2	2	2	2	2	5	2	5	5	1	2	0	2	5	3	1	2	4	1	2	2	2
22	1	3	1	2	232.2	1	1	52.9	1	1	1	1	2	3	3	3	3	3	3	5	3	5	5	3	2	0	2	5	2	1	1	1	1	2	2	2
22	1	3	3	1	249.4	1	1	54.7	2	3	5	6	2	2	2	2	2	2	2	3	2	4	4	3	2	0	2	4	1	1	2	3	1	2	2	2
32	2	3	3	1	249.5	1	1	49.2	2	3	2	6	2	2	2	5	2	2	2	5	2	5	4	1	2	0	2	5	3	1	2	2	1	2	2	2
22	1	3	1	2	252.4	1	1	48.6	2	3	4	6	2	2	2	2	2	2	2	5	2	4	4	1	2	0	2	4	3	1	2	3	1	2	2	2
28	2	3	3	2	255.6	1	1	54.5	2	3	4	6	2	2	2	2	2	2	2	4	2	5	5	3	2	0	2	5	2	1	2	2	1	2	2	2
22	1	3	2	2	259.7	1	1	52	2	3	2	6	2	2	2	2	2	2	2	5	2	5	5	3	2	0	2	5	1	1	2	2	1	2	2	2
32	2	3	3	2	260.2	1	1	54.6	2	3	4	6	2	4	5	4	2	2	2	4	2	4	4	3	2	0	2	4	2	1	2	4	1	2	2	2
29	2	3	3	2	272.9	1	1	48.8	1	3	1	2	1	5	5	5	5	5	5	4	2	5	5	3	2	0	2	5	1	1	1	1	1	2	2	2
30	2	3	3	2	276.7	1	1	52.2	2	3	5	1	2	4	5	4	4	5	5	4	5	5	3	2	1	0	1	5	1	1	2	2	1	1	1	2
32	2	3	3	2	282.6	3	1	64.2	2	3	4	6	2	5	5	5	2	2	2	2	2	5	5	1	2	0	2	5	3	4	2	4	6	2	2	3
32	2	3	3	1	156.3	2	1	42	2	3	5	6	2	2	2	5	2	2	2	5	2	5	5	1	2	0	2	5	3	1	2	2	1	2	2	2
23	1	3	3	1	234.7	2	1	33.6	2	3	4	2	2	3	2	3	3	3	3	4	3	5	5	3	2	0	2	5	2	1	2	3	5	2	2	2
28	2	3	3	1	245.3	2	1	37.9	2	3	4	1	2	2	2	2	2	2	2	4	1	5	4	3	2	0	2	5	1	1	2	2	1	2	2	2
28	2	3	3	1	259.2	2	1	47.4	2	3	5	1	2	2	2	2	2	2	2	2	2	4	4	1	2	0	2	4	1	1	2	2	1	2	2	2
32	2	3	3	2	85	3	1	33.4	2	3	5	1	2	2	2	2	2	2	2	5	2	5	5	1	1	1	1	5	3	2	2	2	1	1	1	2
22	1	3	1	2	92.9	4	1	26.9	2	1	1	2	2	4	4	4	4	4	4	4	4	5	4	1	2	0	1	5	3	3	2	2	1	2	2	2
30	2	3	3	2	138.4	5	1	52.3	2	3	1	6	2	5	2	2	2	2	2	5	2	4	4	2	2	0	2	4	4	1	2	2	1	2	2	2
36	3	3	3	1	126.2	5	1	48.9	2	3	5	6	2	4	5	4	4	4	4	3	2	5	5	3	2	0	2	5	2	1	2	2	1	2	2	2
38	3	3	3	1	302.4	5	1	62	2	3	5	6	2	5	5	2	3	2	2	4	5	5	3	1	2	0	2	5	3	3	2	1	1	2	2	3
36	3	3	3	2	203.9	5	1	40.3	2	3	5	6	2	4	5	4	4	4	4	5	4	5	5	3	2	0	2	5	2	3	2	2	1	2	2	2
39	3	4	2	2	192.7	1	1	57.3	2	3	2	6	2	5	5	5	4	5	5	5	5	4	4	2	2	0	2	4	1	1	2	5	1	2	2	3
42	3	4	3	2	113.2	1	1	32.5	1	3	3	1	1	4	4	4	4	4	4	4	4	5	5	1	1	1	1	5	4	1	1	2	1	1	1	2
22	1	4	3	1	116.4	1	1	27.9	1	3	1	1	1	2	4	2	2	2	2	4	2	5	5	1	2	0	2	5	3	3	1	2	1	2	2	2
34	2	4	2	2	119.4	1	1	38.4	1	5	2	1	1	4	4	4	4	4	4	5	4	5	5	1	2	0	2	5	3	1	1	2	1	2	2	2
32	2	4	2	2	125.5	1	1	37.5	2	3	1	1	2	3	3	3	3	3	3	5	3	5	5	1	2	0	2	5	2	3	2	3	1	2	2	2
23	1	4	2	1	128.9	1	1	29.5	1	3	3	3	1	5	5	5	5	5	5	4	5	5	5	1	2	0	2	5	3	1	1	2	1	2	2	2
23	1	4	2	1	135.2	1	1	29.6	1	3	3	1	1	5	5	5	5	5	5	4	5	4	4	1	2	0	2	4	3	2	1	2	1	2	2	2
23	1	4	3	2	150.5	1	1	25.9	1	3	3	1	1	5	5	5	5	5	5	4	5	5	5	1	2	0	2	5	3	1	1	2	1	2	2	2
39	3	4	2	1	158	1	1	56.6	1	3	3	1	1	5	5	5	5	5	5	5	5	5	5	1	2	0	2	5	3	1	1	2	1	2	2	3
28	2	4	2	2	182.3	1	1	68.9	2	3	3	1	2	5	5	4	5	5	5	5	5	5	5	1	2	0	2	5	4	1	2	2	1	2	2	3
37	3	4	2	1	198.2	1	1	39.2	1	3	4	1	2	2	2	2	2	2	2	5	2	5	5	3	2	0	2	5	1	1	1	2	5	2	2	2
32	2	4	2	2	200.3	1	1	49.5	1	3	3	1	1	4	4	4	4	4	4	5	4	5	5	1	2	0	2	5	3	1	1	2	1	2	2	2
38	3	4	2	1	209.2	1	1	52.8	1	5	1	1	1	4	4	4	4	4	4	5	4	5	5	1	1	0	1	5	3	1	1	2	1	1	2	2
24	1	4	3	2	125.6	2	1	37.5	1	3	5	3	1	3	3	3	3	3	3	5	3	5	5	1	2	0	2	5	3	1	1	2	1	2	2	2
26	2	4	2	2	178.7	2	1	69.3	1	1	4	4	1	3	3	3	3	3	3	5	3	5	5	1	2	0	2	5	1	1	1	2	1	2	2	3
42	3	4	2	2	239.4	2	1	55.9	1	3	3	1	1	4	4	4	4	4	4	5	4	5	5	1	2	0	2	5	1	1	1	2	1	2	2	3
40	3	2	2	2	45.3	1	1	0	1	3	1	1	1	4	4	4	4	4	4	5	4	5	5	3	2	0	2	5	2	1	1	2	1	2	2	1
30	2	3	2	2	69.2	1	1	0	1	3	1	1	1	2	2	2	2	2	2	1	2	1	1	3	2	0	2	5	2	2	1	4	1	2	2	1
22	1	3	2	2	79.4	1	1	28.4	2	3	4	1	2	2	2	2	2	2	2	2	2	4	4	3	2	0	2	4	4	1	2	2	1	2	2	2
28	2	3	2	2	132.3	4	1	25.4	1	3	3	1	1	4	4	4	4	4	4	5	4	5	4	2	2	0	1	5	2	1	1	5	6	2	2	2
22	1	4	1	1	132.6	3	1	27.5	1	3	5	1	1	4	4	4	4	4	4	4	4	5	5	1	2	0	2	5	3	1	1	2	1	2	2	2
23	1	4	2	1	137.5	3	1	28.4	1	3	2	1	1	4	4	4	4	4	4	5	4	5	5	2	2	0	2	5	2	1	1	2	1	2	2	2
30	2	3	3	2	192.5	1	2	42.9	2	3	5	6	2	5	5	5	5	5	5	5	5	4	4	5	2	0	2	4	3	1	2	2	1	2	2	2
36	3	1	2	2	72.3	1	2	17.9	1	3	3	3	1	2	2	1	1	3	2	3	2	2	2	2	2	0	2	2	2	1	1	1	1	2	2	1
33	2	1	2	2	45.5	1	2	17.7	1	3	1	1	1	2	2	2	2	2	2	2	2	1	2	3	2	0	2	5	4	1	1	2	1	2	2	1
20	1	1	3	2	27.2	1	2	19.6	2	3	4	6	2	2	2	2	2	2	2	2	2	5	5	3	2	0	2	5	4	4	2	2	1	2	2	1
42	3	2	3	2	75.2	1	2	34.5	2	3	2	2	2	2	2	2	2	2	2	5	2	5	5	1	1	1	1	5	3	1	2	2	1	1	1	2
43	3	2	2	2	77.3	1	2	30.3	2	3	2	6	2	2	2	2	2	2	2	4	2	5	5	3	2	0	2	5	1	1	2	2	1	2	2	2
36	3	2	3	2	29.3	1	2	19.3	2	3	4	1	2	2	2	2	2	2	2	3	2	4	4	1	2	0	2	4	3	1	2	2	1	2	2	1
36	3	2	2	2	53.2	1	2	25.8	2	3	5	1	2	2	2	2	2	2	2	2	2	2	2	3	2	0	2	5	2	1	2	2	1	2	2	2
42	3	2	3	2	59	1	2	22	2	3	2	6	2	2	2	2	2	2	2	5	2	5	5	3	1	1	1	5	2	1	2	2	1	1	1	1
44	3	2	3	2	115.8	1	2	35.6	2	3	4	6	2	2	2	2	2	2	2	4	2	4	4	3	2	0	2	4	2	1	2	2	1	2	2	2
40	3	2	3	2	116.7	1	2	27.9	2	3	5	1	2	2	2	2	2	2	2	1	2	5	5	3	2	0	2	5	2	1	2	2	1	2	2	2
36	3	2	2	2	38.3	1	2	20.6	1	3	1	2	1	3	3	2	3	3	3	5	3	2	1	3	2	1	1	1	1	1	1	2	1	2	2	1
44	3	2	2	2	62.2	1	2	29.1	1	3	3	1	1	4	4	4	4	4	1	2	2	2	1	3	2	0	2	5	4	1	1	1	1	2	2	2
22	1	2	2	2	82.7	1	2	29.3	2	3	1	2	1	4	4	4	4	4	4	4	4	5	5	3	2	0	2	5	2	1	2	2	1	2	2	2
27	2	3	2	2	142.6	1	2	38.4	1	1	5	1	1	4	4	4	4	4	4	5	4	5	5	3	2	0	2	5	1	3	1	2	1	2	2	2
28	2	3	3	2	42.6	1	2	12	2	3	4	1	2	2	2	2	2	2	2	5	2	4	4	2	1	1	1	4	2	1	2	2	1	1	1	1
20	1	3	3	2	45.5	1	2	22.2	1	3	3	1	1	3	3	2	3	3	3	2	3	2	2	3	2	0	1	5	2	1	1	1	1	2	2	1
22	1	3	1	2	46.4	1	2	25.1	2	3	5	1	1	2	2	2	2	2	2	5	2	4	5	5	2	0	2	4	1	1	2	2	1	2	2	2
20	1	3	1	2	54.2	1	2	19.2	2	3	2	6	2	2	2	2	2	2	4	5	2	4	4	3	2	0	2	4	2	1	2	2	1	2	2	1
37	3	3	2	2	63.2	1	2	20.1	1	3	1	1	2	2	2	2	2	2	2	5	2	5	5	3	2	0	2	5	2	1	1	3	1	2	2	1
37	3	3	2	2	64.2	1	2	25.2	1	3	4	6	2	2	2	2	2	2	2	4	2	4	4	3	2	1	2	4	2	1	2	1	1	2	2	2
32	2	3	3	2	82.6	1	2	25.5	2	3	5	1	2	2	2	2	2	2	2	5	2	5	5	3	1	1	2	5	2	1	2	2	1	1	1	2
20	1	3	1	2	82.7	1	2	30.5	2	5	4	6	2	3	2	2	2	2	2	5	2	3	4	2	2	0	2	3	1	2	2	2	1	2	2	2
20	1	3	1	2	83.4	1	2	32	2	3	5	2	2	3	3	2	2	2	2	5	2	4	4	2	2	0	2	4	1	1	2	4	1	2	2	2
30	2	3	2	2	89.7	1	2	28	2	3	2	6	2	4	2	2	2	2	2	1	2	1	2	3	2	0	2	4	4	1	2	2	1	2	2	2
37	3	3	2	2	95.5	1	2	22.2	1	3	3	1	1	1	1	1	1	3	3	3	1	1	1	2	2	0	2	5	1	1	1	2	1	2	2	1
28	2	3	3	2	95.5	1	2	28.9	2	3	2	5	2	2	2	2	2	2	2	5	2	3	4	3	2	0	2	3	2	1	2	4	1	2	2	2
32	2	3	2	1	106.5	1	2	16.9	1	3	3	1	1	2	1	1	2	1	1	1	1	1	1	3	1	1	2	5	2	1	1	5	1	2	1	1
22	1	3	2	2	107.2	1	2	28	2	3	5	1	1	2	2	2	2	2	2	5	2	4	5	3	2	0	2	4	1	1	2	2	1	2	2	2
30	2	3	2	2	122.3	1	2	25.9	2	3	4	6	2	2	2	2	2	2	2	5	2	4	4	2	1	1	1	4	2	1	2	2	1	1	1	2
38	3	3	3	2	122.7	1	2	28.1	2	3	4	6	2	2	2	2	2	2	2	4	2	3	4	2	1	1	2	3	5	2	2	2	1	1	1	2
32	2	3	3	1	123.9	1	2	48.8	2	3	5	6	2	5	5	5	2	2	2	4	2	4	4	3	2	0	2	4	1	1	2	2	1	2	2	2
27	2	3	2	1	124.3	1	2	39.8	1	3	1	1	2	2	2	3	2	2	2	5	2	5	5	3	2	0	2	5	1	1	1	2	1	2	2	2
27	2	3	2	2	124.3	1	2	50.9	2	3	5	1	2	2	2	2	2	2	2	4	2	5	5	3	2	0	1	5	2	1	2	2	1	2	2	2
22	1	3	2	2	129.3	1	2	49.4	2	3	5	6	2	2	2	2	2	2	2	5	2	5	5	3	2	0	2	5	2	1	2	3	1	2	2	2
33	2	3	3	1	132.4	1	2	48.7	2	3	4	1	2	4	4	5	5	5	5	4	5	4	4	2	2	0	2	4	2	1	2	4	1	2	2	2
28	2	3	2	1	137.6	1	2	33.3	1	5	5	1	1	2	2	2	2	2	2	4	2	5	5	3	2	0	2	5	2	1	1	2	1	2	2	2
29	2	3	2	1	143.6	1	2	43.4	1	3	5	1	2	2	2	2	2	4	2	5	2	5	5	2	2	0	2	5	1	2	1	3	6	2	2	2
32	2	3	3	2	145.3	1	2	44.7	2	3	2	6	2	2	2	5	2	2	2	5	2	4	4	2	2	0	2	4	1	1	2	2	1	2	2	2
32	2	3	3	2	152.9	1	2	48.8	2	3	2	2	2	5	5	5	2	2	2	5	2	5	5	3	2	0	2	5	2	1	2	2	1	2	2	2
27	2	3	2	2	155.4	1	2	49.2	2	3	5	6	2	2	2	2	2	2	2	4	1	5	5	2	2	0	2	5	4	1	2	2	1	2	2	2
38	3	3	2	2	159.4	1	2	27.8	1	3	5	1	1	2	2	2	2	2	2	5	2	5	5	3	2	0	2	5	2	1	1	2	1	2	2	2
22	1	3	1	1	162.4	1	2	33.6	2	3	5	6	2	2	2	2	2	2	2	5	2	4	4	3	2	0	2	4	1	1	2	2	1	2	2	2
32	2	3	2	1	163.2	1	2	53.2	2	3	5	6	2	4	5	5	2	2	2	4	2	3	4	2	2	0	2	3	1	1	2	2	1	2	2	2
20	1	3	2	2	169.2	1	2	53.8	2	3	2	6	2	5	5	5	5	2	2	5	2	4	4	3	2	0	2	4	1	2	2	2	1	2	2	2
30	2	3	3	2	200.3	1	2	49.3	2	3	5	6	2	5	5	4	4	5	5	4	5	5	5	2	2	0	2	5	1	1	2	4	1	2	2	2
28	2	3	3	2	212.2	1	2	47.9	2	3	4	6	2	2	2	2	2	2	2	5	2	5	3	5	2	0	2	5	4	1	2	2	1	2	2	2
34	2	3	3	1	226.4	1	2	54	2	3	4	6	2	5	5	4	4	5	5	5	5	4	4	5	2	0	2	4	4	1	2	2	1	2	2	2
39	3	3	2	1	234.7	1	2	52.1	2	3	1	6	2	5	4	4	3	4	4	5	5	3	4	3	2	0	2	3	2	1	2	1	1	2	2	2
29	2	3	2	1	237	1	2	38.2	2	3	2	6	2	5	5	5	5	5	5	4	5	4	4	3	2	0	2	4	2	3	2	4	1	2	2	2
22	1	3	3	1	237.5	1	2	44.5	2	5	5	2	2	2	2	2	2	2	2	5	2	3	4	3	2	0	2	3	1	2	2	2	1	2	2	2
22	1	3	3	1	238.9	1	2	48.8	2	3	5	6	2	2	2	2	2	4	2	5	2	5	5	3	2	0	2	5	1	3	2	3	1	2	2	2
35	2	3	3	1	256.8	1	2	53.8	2	3	2	6	2	5	5	5	4	5	4	4	4	5	5	1	2	0	2	5	3	1	2	2	1	2	2	2
32	2	3	2	1	257.9	1	2	52	2	3	5	6	2	5	5	5	2	2	2	5	2	4	4	1	2	0	2	4	3	3	2	3	1	2	2	2
22	1	3	1	1	269.2	1	2	53.3	1	3	3	1	2	5	5	5	5	5	5	5	5	5	5	3	2	0	2	5	2	1	1	2	1	2	2	2
33	2	3	3	2	276	1	2	52.2	2	3	2	1	2	4	5	5	5	5	5	4	5	3	4	3	2	0	2	3	2	1	2	2	1	2	2	2
22	1	3	2	1	292.2	2	2	70.1	2	3	4	6	2	2	2	2	2	2	2	3	2	5	5	3	2	0	2	5	1	1	2	2	1	2	2	3
20	1	3	1	1	59.3	2	2	19.3	2	3	5	6	2	2	2	2	2	2	2	5	2	3	4	3	2	0	2	3	1	1	2	2	1	2	2	2
22	1	3	1	1	106.8	2	2	49.3	2	3	5	1	2	2	2	2	2	2	2	5	2	5	5	2	2	0	2	5	1	1	2	2	1	2	2	2
22	1	3	2	1	124.9	2	2	45.9	1	3	2	1	1	2	2	2	2	2	2	4	2	5	5	3	2	0	2	5	2	1	1	2	1	2	2	2
32	2	3	2	1	215.2	2	2	40.3	2	3	5	1	2	2	2	5	2	2	2	5	2	3	4	3	2	0	2	3	2	1	2	2	1	2	2	2
38	3	3	2	2	80.2	1	2	31	2	3	5	6	2	2	2	2	2	2	2	3	2	5	5	5	2	0	2	5	4	1	2	2	1	2	2	2
33	2	3	2	1	113.2	3	2	14.9	1	3	3	1	1	2	1	1	2	2	2	1	1	1	1	3	2	0	2	1	1	1	1	2	1	2	2	1
32	2	3	2	1	172.2	3	2	46.7	2	3	2	6	2	5	5	5	2	2	2	4	2	5	3	3	2	0	2	5	1	1	2	2	1	2	2	2
32	2	3	2	1	228.4	3	2	50.9	2	3	5	6	2	5	5	5	2	2	2	5	2	4	4	3	2	0	2	4	2	1	2	2	1	2	2	2
22	1	3	1	1	257.3	3	2	49.6	2	3	2	6	2	2	2	2	2	2	2	5	2	5	3	3	2	0	2	5	1	1	2	2	1	2	2	2
28	2	3	2	1	230.3	5	2	43.4	2	3	5	6	2	2	2	2	2	2	2	4	2	5	5	3	2	0	2	5	2	1	2	2	1	2	2	2
40	3	4	3	2	189.7	1	2	33.4	2	5	2	6	2	2	2	2	2	2	2	5	2	5	5	3	2	0	2	5	2	1	2	2	5	2	2	2
44	3	4	3	2	195.2	1	2	42	2	3	4	1	2	2	2	2	2	2	2	5	2	5	4	2	2	0	2	5	2	1	2	3	1	2	2	2
42	3	4	3	2	197.5	1	2	36.4	2	3	3	1	2	2	2	2	2	2	2	2	2	5	5	3	2	0	2	5	2	4	2	3	5	2	2	2
42	3	4	2	1	209.3	1	2	47.8	1	3	3	1	2	2	2	2	2	2	2	5	2	5	5	3	2	0	2	5	4	1	1	2	1	2	2	2
37	3	4	2	2	93.2	1	2	19.5	1	3	5	1	1	3	3	3	3	3	1	1	3	1	2	1	2	0	2	2	1	3	1	5	1	2	2	1
42	3	4	2	2	104.9	1	2	29.3	1	1	3	1	1	4	4	4	4	4	4	3	4	5	5	3	2	0	2	5	2	1	1	2	1	2	2	2
44	3	4	2	1	109	1	2	29.6	1	3	1	3	1	4	4	4	4	4	1	2	1	2	2	3	2	0	2	5	2	1	1	1	1	2	2	2
27	2	4	2	1	146.3	1	2	33.5	1	3	4	2	1	3	3	2	3	3	3	5	3	5	5	2	2	0	2	5	2	1	1	2	1	2	2	2
30	2	4	2	1	149.4	1	2	28.9	1	3	2	2	1	4	4	4	4	4	4	5	4	5	5	3	2	0	2	5	2	1	1	2	1	2	2	2
27	2	4	2	1	152.2	1	2	43	1	3	3	2	1	4	4	4	4	4	4	5	4	5	5	2	2	0	2	5	1	3	1	2	1	2	2	2
38	3	4	2	2	154.7	1	2	42.9	1	5	2	1	1	4	4	4	4	4	4	4	4	5	5	3	2	0	2	5	2	1	1	2	1	2	2	2
30	2	4	2	1	186.8	1	2	62	1	3	4	2	1	3	3	3	3	3	3	5	3	5	5	3	2	0	2	5	2	3	1	2	1	2	2	3
29	2	4	2	1	192.7	1	2	61.8	1	5	1	1	1	4	4	4	4	4	4	4	4	5	5	3	2	0	2	5	1	3	1	2	1	2	2	3
42	3	4	2	1	216.8	1	2	56.6	1	3	2	2	1	3	3	3	3	3	3	5	3	5	5	3	2	0	2	5	2	1	1	2	1	2	2	3
29	2	4	2	1	156.9	2	2	35.6	1	3	4	2	1	3	3	3	3	3	3	5	3	5	5	2	2	0	2	5	2	1	1	2	1	2	2	2
28	2	4	2	1	134.7	3	2	42.2	1	3	1	2	2	3	3	3	3	3	3	4	3	5	5	3	2	0	2	5	1	1	1	2	1	2	2	2
26	2	4	2	1	174.2	3	2	30.6	1	3	5	3	1	4	4	4	4	4	4	4	4	5	5	3	2	0	2	5	2	1	1	2	8	2	2	2
38	3	2	3	2	86.5	1	3	39	2	5	5	2	2	2	2	2	2	2	2	4	2	5	5	3	2	0	2	5	1	1	2	2	1	2	2	2
43	3	3	3	2	124.6	1	3	39.3	2	4	4	6	2	2	2	2	2	2	2	5	2	5	3	2	2	0	1	5	2	1	2	2	1	2	1	2
27	2	3	3	2	33.4	1	3	19	1	5	3	1	1	3	3	3	3	3	3	4	3	5	5	3	2	0	2	5	2	1	1	4	1	2	2	1
28	2	3	2	2	35.2	1	3	18.3	1	3	3	1	1	2	2	2	2	2	2	5	2	5	5	5	2	0	2	5	2	1	1	2	1	2	2	1
26	2	3	2	2	39.4	1	3	10.6	1	3	3	1	1	4	4	4	4	4	4	4	4	5	5	3	2	0	2	5	2	1	1	2	1	2	2	1
28	2	3	2	2	46.2	1	3	25.2	1	3	1	1	1	2	2	2	2	2	2	4	2	5	5	3	2	0	2	5	2	1	1	2	1	2	2	2
20	1	3	1	2	53.2	1	3	21	1	5	1	1	1	2	2	2	2	2	2	2	2	2	2	3	2	0	1	5	4	1	1	2	1	2	2	1
20	1	3	1	2	76.4	1	3	27.7	1	1	3	1	1	3	3	3	3	3	3	2	3	2	2	3	2	0	1	5	2	2	1	2	1	2	2	2
22	1	3	1	2	79.6	1	3	25.2	1	3	3	1	1	3	3	3	3	3	3	4	3	5	5	1	2	0	1	5	3	1	1	3	1	2	2	2
20	1	3	1	2	84.7	1	3	38.4	1	3	1	1	1	3	3	3	3	3	4	5	3	5	5	2	2	0	2	5	1	1	1	1	1	2	2	2
32	2	3	2	2	90.2	1	3	28.3	1	3	3	1	1	2	2	2	2	2	3	1	1	1	1	1	2	0	1	1	2	1	1	3	1	2	2	2
30	2	3	2	2	97.5	1	3	27.3	1	3	1	1	1	4	2	2	2	2	2	5	2	1	4	3	2	0	2	1	2	1	1	2	1	2	2	2
22	1	3	1	1	100.5	1	3	45.8	2	5	2	6	2	2	2	2	2	4	2	5	2	5	5	3	2	0	2	5	1	1	2	2	1	2	2	2
36	3	3	2	1	102.3	1	3	47.3	1	3	3	1	2	4	4	4	4	4	5	4	2	5	5	3	2	0	2	5	2	1	1	2	1	2	2	2
22	1	3	1	1	115	1	3	26.9	1	3	1	1	1	3	3	3	2	3	3	5	3	5	5	3	1	1	1	5	4	1	1	2	1	1	1	2
20	1	3	1	2	119.4	1	3	39.4	1	3	1	1	1	2	2	2	2	2	2	5	2	5	5	3	2	0	1	5	1	3	1	2	1	2	2	2
33	2	3	3	2	119.4	1	3	29.4	1	3	3	1	1	4	4	4	4	3	4	5	4	5	5	3	1	1	1	5	2	1	1	3	1	1	1	2
22	1	3	1	1	129.4	1	3	47	2	3	2	6	2	2	2	2	2	2	2	5	2	3	4	3	2	0	2	3	2	1	2	2	1	2	2	2
33	2	3	2	1	132.2	1	3	53.4	1	3	1	1	1	5	5	5	5	5	4	4	5	5	4	3	1	0	1	5	2	1	1	2	1	1	1	2
32	2	3	2	1	132.4	1	3	52.8	2	3	1	6	2	4	5	5	2	2	2	5	2	5	4	3	2	0	2	5	2	1	2	2	1	2	2	2
22	1	3	1	1	133.2	1	3	52	2	3	2	1	2	2	2	2	2	2	2	2	2	1	1	3	2	0	2	1	1	4	2	2	1	2	2	2
22	1	3	1	1	134.4	1	3	25.6	2	3	5	6	1	2	2	2	2	2	2	5	2	5	5	3	1	1	1	5	2	1	2	3	1	1	1	2
20	1	3	1	1	144.4	1	3	48.7	1	3	3	3	1	4	4	4	4	4	4	5	4	5	5	3	2	0	2	5	2	1	1	2	1	2	2	2
30	2	3	2	1	164.9	1	3	25.4	1	3	3	1	1	2	2	2	2	2	2	1	1	1	1	3	2	0	1	5	4	1	1	2	1	2	2	2
29	2	3	2	1	166.9	1	3	69.5	2	1	5	6	2	4	4	5	5	5	4	5	4	5	5	3	2	0	1	1	1	3	2	2	1	2	1	3
22	1	3	1	1	179.8	1	3	40.9	1	3	2	1	1	2	2	2	2	2	2	4	2	5	5	3	2	0	1	5	2	1	1	2	1	2	2	2
36	3	3	3	1	186.5	1	3	40.9	1	3	3	1	1	3	3	3	3	3	3	3	3	5	4	2	1	1	2	5	1	1	1	1	1	1	1	2
20	1	3	1	1	200.6	1	3	50.4	1	3	1	1	1	5	5	5	5	5	5	5	5	5	5	2	2	0	2	5	1	1	1	1	1	2	2	2
36	3	3	3	1	206.3	1	3	46.9	2	3	5	1	2	4	5	4	4	4	5	4	2	5	3	3	2	0	2	5	1	1	2	3	1	2	2	2
22	1	3	1	1	262.2	1	3	53.5	1	3	3	1	1	4	4	4	4	4	4	5	4	5	5	3	2	0	1	5	2	1	1	3	1	2	2	2
29	2	3	3	1	284.7	3	3	47.9	1	1	1	1	2	5	5	5	5	5	5	5	2	5	5	3	2	0	2	5	1	1	1	1	1	2	2	3
22	1	3	1	2	128.5	2	3	47.9	2	3	5	6	2	2	2	2	2	2	2	5	2	5	5	2	2	0	2	5	1	1	2	2	1	2	2	2
28	2	3	2	1	138.2	2	3	49.8	1	3	1	2	1	4	4	4	4	4	4	5	4	4	4	3	2	0	1	4	1	1	1	2	1	2	2	2
20	1	3	2	1	215.6	2	3	44.9	1	3	1	1	2	5	4	5	5	5	5	5	5	5	5	3	2	0	1	5	2	1	1	4	1	2	2	2
32	2	3	2	1	146	3	3	19.3	2	3	4	1	2	5	5	5	2	2	2	5	2	3	4	3	2	0	2	3	2	1	2	2	1	2	2	2
34	2	3	2	1	195.8	3	3	51.2	1	3	1	1	1	5	3	3	3	3	3	5	3	5	5	2	2	0	2	5	2	1	1	2	1	2	2	2
20	1	3	1	1	208	3	3	53.4	1	3	3	1	1	4	4	4	4	4	4	5	4	5	5	3	2	0	2	5	2	1	1	1	1	2	2	2
28	2	3	3	1	275.8	3	3	53.6	1	3	3	2	1	4	4	4	4	4	4	4	4	5	5	2	2	0	2	5	2	1	1	3	1	2	2	2
39	3	4	3	1	179.2	1	3	45.6	1	3	1	1	1	4	3	3	3	3	3	5	4	5	4	3	2	0	2	5	2	1	1	1	1	2	2	2
36	3	4	2	2	199.8	1	3	37.9	1	3	4	4	1	5	4	5	5	5	5	2	1	2	2	2	1	1	1	5	2	1	1	2	1	1	1	2
28	2	4	2	1	107.5	1	3	37.9	1	1	3	1	1	5	5	4	5	5	5	4	5	5	5	3	2	0	2	5	2	1	1	2	1	2	2	2
25	1	4	2	2	122.3	1	3	28.3	1	3	3	4	1	5	5	5	4	5	5	4	5	5	5	3	1	0	1	5	2	1	1	3	5	1	1	2
39	3	4	2	1	137.5	1	3	37	1	3	1	1	1	5	4	5	3	5	5	5	5	5	4	3	2	0	2	5	1	2	1	4	1	2	2	2
27	2	4	2	2	138.4	1	3	39.6	1	3	4	1	1	5	5	4	5	5	5	5	5	4	4	3	2	0	2	4	2	1	1	2	1	2	2	2
26	2	4	2	1	140.2	1	3	37.8	1	5	3	2	1	5	5	5	5	5	5	4	4	5	5	2	2	0	2	5	4	2	1	2	1	2	2	2
22	1	4	3	1	143.2	1	3	26.6	1	3	5	1	1	4	4	4	4	4	4	4	4	5	5	3	2	0	2	5	5	2	1	4	1	2	2	2
23	1	4	2	2	147.7	1	3	27.9	1	3	4	1	1	5	5	5	5	5	5	4	5	5	5	3	2	0	2	5	2	2	1	2	1	2	2	2
25	1	4	2	1	162	1	3	34.9	1	3	3	3	1	5	5	5	5	5	5	5	5	5	5	3	2	0	2	5	2	2	1	3	1	2	2	2
29	2	4	2	1	176.7	1	3	37.9	1	5	2	1	1	5	5	5	5	5	5	5	5	5	5	3	2	0	2	5	2	1	1	2	1	2	2	2
26	2	4	2	1	187	1	3	58.4	1	3	3	1	1	5	5	5	5	5	4	4	5	5	5	3	2	0	2	5	2	4	1	1	1	2	2	3
34	2	4	2	1	224.5	1	3	53.8	1	3	3	2	1	5	5	5	5	5	5	5	5	5	5	3	2	0	2	5	2	1	1	2	1	2	2	2
37	3	3	3	1	132.4	1	4	49.2	2	3	5	1	1	4	4	5	4	5	5	5	4	4	4	3	2	0	2	4	2	1	2	2	1	2	2	2
22	1	3	2	2	154.7	1	4	45.2	2	3	5	6	2	2	2	2	2	2	2	5	2	5	5	3	2	0	2	5	1	1	2	2	1	2	2	2
22	1	3	1	1	157.4	1	4	68.4	2	3	5	6	2	2	2	2	2	2	2	4	2	5	5	2	2	0	2	5	1	1	2	2	1	2	2	3
34	2	3	2	2	165.3	1	4	53.7	2	3	2	1	2	4	5	4	4	5	5	5	5	3	4	2	2	0	2	3	4	1	2	2	5	2	2	2
32	2	3	2	2	165.8	1	4	50.6	2	3	5	1	2	2	2	4	2	2	2	5	2	5	5	3	2	0	2	5	1	1	2	2	1	2	2	2
29	2	2	2	1	165.5	3	4	38.2	1	3	3	1	1	5	5	5	5	5	5	5	5	5	5	3	2	0	2	5	2	1	1	3	1	2	2	2
38	3	2	2	1	190.5	3	4	58.4	1	1	3	1	1	5	5	5	5	5	5	5	5	5	5	3	2	0	2	5	2	4	1	2	1	2	2	3
27	2	2	2	1	143.5	5	4	44.6	1	3	3	3	1	5	5	4	5	5	5	5	5	5	5	3	2	0	2	5	2	1	1	2	1	2	2	2
39	3	2	3	1	183.9	5	4	51.2	2	3	1	6	2	5	5	5	4	5	5	5	5	5	4	3	2	0	2	5	2	1	2	2	1	2	2	3
22	1	3	1	2	95.2	1	4	27.6	1	3	1	1	1	3	3	3	3	3	3	5	3	5	5	2	2	0	2	5	1	1	1	3	1	2	2	2
35	2	3	3	2	109.5	1	4	42.4	1	3	1	1	1	5	5	5	5	5	4	4	4	5	5	1	2	0	2	5	2	1	1	3	6	2	2	2
35	2	3	3	2	122.9	1	4	43.5	1	3	1	1	1	5	5	5	5	5	4	4	4	5	5	1	2	0	2	5	3	1	1	2	1	2	2	2
32	2	3	3	2	130.3	1	4	52.2	2	3	4	1	2	2	2	5	2	2	2	5	2	5	4	2	2	0	2	5	4	1	2	2	1	2	2	2
32	2	3	3	2	134.4	1	4	41.6	1	3	3	1	1	3	3	4	3	3	3	5	3	5	5	3	2	0	2	5	2	1	1	2	1	2	2	2
29	2	3	2	1	177.2	1	4	54.9	1	3	1	1	1	4	4	4	4	4	4	5	4	5	5	3	2	0	2	5	2	1	1	5	6	2	2	2
35	2	3	2	1	178.9	1	4	59.6	2	4	1	6	2	4	5	5	4	4	4	5	4	3	4	3	2	0	1	3	2	1	2	2	1	2	2	3
32	2	3	2	1	182.4	1	4	16.9	2	3	5	6	2	5	5	5	2	2	2	5	2	5	3	3	2	0	2	5	2	1	2	2	1	2	2	2
33	2	3	3	1	194.5	1	4	49.4	1	3	3	1	1	4	4	5	5	5	4	5	4	5	5	3	2	0	2	5	2	1	1	2	1	2	2	2
36	3	3	2	1	243.7	1	4	54.7	2	3	4	6	2	5	5	5	5	4	4	5	5	3	4	3	2	0	2	3	1	1	2	4	6	2	2	2
37	3	3	2	1	247.5	1	4	51.3	1	3	5	1	1	4	4	4	4	4	4	5	4	5	5	3	2	0	2	5	2	1	1	2	1	2	2	2
35	2	3	3	1	253.2	1	4	48.9	2	3	4	6	2	5	5	5	5	5	4	4	4	5	5	1	2	0	2	5	2	1	2	2	1	2	2	2
28	2	3	3	1	286.4	3	4	68.4	1	3	1	1	1	4	4	4	4	4	4	4	4	4	4	3	2	0	1	4	2	1	1	2	1	2	1	3
29	2	3	2	1	162.2	2	4	38.6	1	3	1	1	1	5	5	2	2	5	5	5	5	5	5	3	2	0	2	5	1	1	1	2	1	2	2	2
32	2	3	2	1	164	2	4	38.4	1	3	3	1	2	4	4	4	4	4	4	5	4	5	5	2	2	0	1	5	2	1	1	1	1	2	2	2
29	2	3	3	1	208.4	2	4	47.9	2	3	4	1	2	4	3	5	5	5	5	5	5	4	4	2	2	0	2	4	2	4	2	2	1	2	2	2
20	1	3	1	1	216.2	2	4	54.1	2	3	4	6	2	5	5	5	5	5	5	5	5	5	4	3	2	0	2	4	1	1	2	3	1	2	2	2
33	2	3	3	1	132.2	3	4	72.2	2	3	5	6	2	5	5	5	5	5	5	4	5	4	4	2	2	0	2	4	1	2	2	2	1	2	2	3
37	3	3	2	1	142.2	3	4	40.3	1	3	1	1	1	4	4	4	4	4	4	5	4	5	4	5	2	0	2	5	2	3	1	2	1	2	2	2
23	1	3	2	1	182.3	3	4	58.6	2	5	1	1	2	4	4	4	4	4	4	5	4	5	5	1	2	0	2	5	3	2	2	2	1	2	2	3
37	3	3	3	1	212.5	3	4	49.8	2	3	4	6	2	4	4	4	4	4	4	5	4	3	4	3	2	0	2	3	2	3	2	2	1	2	2	2
38	3	3	3	1	273.8	3	4	46.4	2	3	5	5	2	5	5	5	4	5	5	4	5	5	5	1	1	1	2	5	4	1	2	4	1	2	2	2
33	2	3	3	1	148.2	4	4	41.9	2	3	4	6	2	5	5	5	5	5	5	4	5	4	4	2	2	0	2	4	2	1	2	4	1	2	2	2
30	2	3	2	1	152.2	4	4	52.9	2	3	5	1	2	5	5	5	5	5	5	4	5	5	5	3	2	0	2	5	4	1	1	2	1	2	2	2
36	3	3	3	1	230.6	4	4	50.2	2	3	5	6	2	4	5	4	4	4	4	5	4	5	3	5	2	0	2	5	2	2	2	4	1	2	2	2
20	1	3	2	2	108.2	5	4	47.5	2	1	5	1	5	5	5	5	5	5	5	5	5	5	4	3	2	0	2	5	2	1	2	2	1	2	2	2
38	3	3	3	1	109.3	5	4	55.4	2	3	4	1	2	5	5	5	4	5	5	3	5	3	4	3	2	0	1	3	2	1	2	2	1	2	2	2
39	3	3	2	1	198.5	5	4	59.6	1	3	1	1	1	5	5	4	4	4	4	5	5	5	4	3	2	0	1	5	2	1	1	2	1	2	2	3
39	3	3	2	1	272.4	5	4	50.6	1	3	2	2	1	5	5	5	3	5	5	4	5	5	5	3	2	0	2	5	2	1	1	1	1	2	2	3
36	3	3	2	2	122.2	5	4	29.2	2	3	5	1	2	5	5	4	4	4	4	4	4	3	4	5	2	0	1	3	4	2	2	2	1	2	2	2
38	3	3	2	1	124.9	5	4	52.2	2	4	5	6	2	4	4	4	3	4	4	2	4	4	4	1	2	0	2	4	3	1	2	2	1	2	2	2
35	2	3	3	1	136.6	5	4	38.4	2	3	5	6	2	5	5	5	5	5	4	3	5	3	3	3	2	0	2	3	4	1	2	2	1	2	2	2
20	1	3	1	1	176.2	5	4	52.3	2	5	4	6	2	5	5	5	5	5	5	5	5	5	5	3	2	0	2	5	1	1	2	2	1	2	2	2
36	3	3	3	1	239.3	5	4	49.5	2	3	5	1	2	5	5	4	4	4	4	4	4	3	4	3	2	0	2	3	4	1	2	4	1	2	2	2
23	1	4	3	1	135.6	2	4	30.8	1	3	3	1	1	5	5	4	5	5	5	4	5	5	5	3	2	0	1	5	2	1	1	2	1	2	2	2
32	2	4	2	2	154.7	2	4	48.2	1	3	3	1	1	5	5	5	5	5	5	5	5	5	5	3	2	0	1	5	4	1	1	2	1	2	2	2
24	1	4	2	1	159.3	2	4	36.1	1	1	3	1	1	5	5	5	5	4	5	5	5	5	5	3	2	0	2	5	3	1	1	2	1	2	2	2
29	2	4	2	1	163.2	2	4	39.8	1	3	2	1	1	4	4	4	4	4	4	5	4	5	5	2	2	0	2	5	2	1	1	2	1	2	2	2
23	1	4	3	1	298.5	2	4	58.3	1	1	3	1	1	5	5	5	5	5	5	4	5	5	5	3	2	0	2	5	2	1	1	2	1	2	2	3
26	2	4	2	1	132.2	3	4	42.9	1	3	3	1	1	5	5	5	5	5	5	5	5	5	5	3	2	0	2	5	2	1	1	2	1	2	2	2
32	2	4	2	1	146.6	5	4	38.2	1	3	3	1	1	5	5	5	4	5	5	5	4	5	4	3	2	0	2	5	1	1	1	3	1	2	2	2
29	2	4	2	1	178.4	5	4	67.5	1	1	3	3	1	5	5	5	5	5	5	4	5	5	5	3	2	0	2	5	2	1	1	2	1	2	2	3
