# Supplementary material for: The state of iodine deficiency in Kyrgyzstan: Insights from studies of knowledge, attitudes and practices
Source: PLoS One. 2024 Nov 21;19(11):e0313869. doi: 10.1371/journal.pone.0313869 (PMC11581218; doi:10.1371/journal.pone.0313869)
Supplement: S2 Data — (CSV) [file pone.0313869.s002.csv]

Age	Sex	Residence	Ethnicity	Education	Occupation	FamilyincomepercapitaKGS	UrineIodinemcgl	HaveyouheardofiodinedeficiencydisorderIDDs	Whatarethesourcesofinformationforyouaboutiodineanditsimportance	Whichofthefollowingfoodsarerichiniodine	Whathealthproblemscaniodinedeficiencycause	DoyouagreewiththestatementIodinedeficiencyinpregnancyisassociate	Doyouagreethatiodinedeficiencycancausementalirreversibleretardat	AreyouawarethatthesoildrinkingwaterandfoodgrowninKyrgyzstanarety	DoyouagreewiththestatementIodineinsaltisdecomposedundersunlight	DoyouthinkIodizedsaltmustbestoredinadarckanddarkglassware	Doyouthinkidoineisessentialforhealth	DoyoubelieveiodinedeficiencyisaseriourhealthissueinKyrgyzstan	Howimportantdoyouthinkitistouseiodizedsaltinyourdailydiet	DoyouagreewiththestatementIodinedeficiencyinpregnancyisassocia_E	Doyouuseiodizedsaltinyourhousehold	Howoftendoyouconsumeiodinerichfoodse.g.fishdairyproductsseaweed	Haveyoueverreceivedadvicefromahealthcareprofessionalregardingiod	Ifyeswhatadvicedidyoureceive	Didyoutake3odinecontainingmedicine	Whenpurchasingsaltdoyoucheckifitisiodized	Whatfactorsinfluenceyourchoicetobuyiodizedsalt	WereyoueverdiagnosediodinedeficiencydisorderGoiteri.e.hypothyroi	Didyourdoctoreverorderaurineiodinetestorathyroidhormonebloodtest	Whatarethemainbarriersyoufaceinensuringadequateiodineintake	Whatsuggestionsdoyouhavetoimproveiodineintakeinthecommunity	AreyouawareofanyiodineprophylaxisprogramsinKyrgyzstan	Doyouthinkcurrentiodineprophylaxisprogramsareeffective	Whatimprovementswouldyousuggestfortheseprograms	AgeGroup
22	2	1	3	4	1	1	232.6	1	3	5	1	4	4	1	4	4	4	4	4	4	5	5	2		2	5	1	2	2	3	1	1	2	1	1
22	2	1	1	4	3	3	253.2	1	3	5	1	4	4	1	4	4	4	4	4	4	5	5	2		2	5	3	2	2	5	2	1	4	1	1
22	2	2	1	4	2	2	82.7	2	3	1	2	4	4	1	4	4	4	4	4	4	5	5	2		2	5	3	2	2	2	1	2	2	1	1
22	2	1	2	4	2	2	224.9	1	3	2	1	2	2	1	2	2	2	2	4	2	5	5	2		2	5	3	2	2	2	1	1	2	1	1
22	2	1	1	4	3	1	226.4	1	3	1	1	2	4	1	2	2	2	2	4	2	5	5	2		2	5	1	2	2	3	3	1	2	1	1
22	2	1	1	4	1	2	236.6	1	3	1	1	3	3	2	3	3	3	3	4	3	5	5	2		2	5	3	2	2	1	1	1	2	1	1
22	2	1	8	4	3	4	242.5	1	3	3	1	5	5	1	5	5	5	5	4	5	5	5	2		2	5	3	2	2	2	2	1	2	1	1
22	2	1	1	4	2	2	286.8	1	3	3	1	5	5	1	5	5	5	5	5	5	4	4	2		2	4	2	2	2	2	2	1	2	1	1
22	1	1	1	4	2	4	292.7	1	3	3	1	5	5	1	4	5	5	5	4	5	4	4	2		2	4	3	2	2	2	2	1	2	1	1
22	1	1	2	4	2	2	297.5	1	3	3	1	5	5	1	5	5	5	5	4	5	5	5	1	1	1	5	2	1	1	1	2	1	5	1	1
22	1	1	3	4	2	1	283.9	1	3	1	4	4	4	1	4	4	4	4	5	4	5	5	2		2	5	1	2	2	3	4	1	2	1	1
22	1	1	3	4	2	2	225.2	1	3	3	3	5	5	1	4	5	5	5	5	5	5	5	2		1	5	3	2	2	2	2	1	1	1	1
22	1	1	1	4	2	3	209.4	1	3	3	2	5	5	1	5	5	5	5	5	5	5	5	2		2	5	2	2	2	2	1	1	1	5	1
23	2	2	1	4	3	1	264.5	1	3	1	1	5	2	1	4	2	2	2	4	2	5	5	2		2	5	2	2	2	1	1	1	3	1	1
23	2	1	2	4	3	1	234.7	2	3	4	2	3	2	2	3	3	3	3	4	3	5	5	2		2	5	3	2	2	2	1	2	3	5	1
23	2	2	1	4	3	1	252.9	1	3	1	1	5	3	2	3	3	3	3	4	3	4	4	2		1	4	1	2	2	3	1	1	5	1	1
23	2	1	2	4	3	4	205.6	1	3	3	1	5	5	1	4	5	5	5	4	5	5	5	2		1	5	3	2	2	2	1	1	2	1	1
23	2	1	1	4	2	1	278.9	1	3	3	3	5	5	1	5	5	5	5	4	5	5	5	2		2	5	1	2	2	3	1	1	2	1	1
23	2	1	1	4	2	1	235.2	1	3	3	1	5	5	1	5	5	5	5	4	5	4	4	2		2	4	1	2	2	3	2	1	2	1	1
23	2	1	2	4	3	2	298.5	1	1	3	1	5	5	1	5	5	5	5	4	5	5	5	2		2	5	3	2	2	2	1	1	2	1	1
23	2	2	1	4	3	1	230.5	1	3	3	1	5	5	1	5	5	5	5	4	5	5	5	2		2	5	1	2	2	3	1	1	2	1	1
23	2	2	1	4	2	3	247.7	1	3	4	1	5	5	1	5	5	5	5	4	5	5	5	2		2	5	3	2	2	2	2	1	2	1	1
23	2	1	3	4	2	1	282.3	2	5	1	1	4	4	2	4	4	4	4	5	4	5	5	2		2	5	1	2	2	3	2	2	2	1	1
23	2	1	3	4	2	4	237.5	1	3	2	1	4	4	1	4	4	4	4	5	4	5	5	2		2	5	2	2	2	2	1	1	2	1	1
23	2	2	1	4	2	2	37	1	3	1	1	2	1	1	1	2	2	2	2	2	1	3	1	1	2	5	3	2	2	2	4	1	2	1	1
23	2	2	1	4	3	1	272.9	1	3	3	1	5	5	1	5	5	5	5	5	5	5	4	2		2	2	1	2	2	3	1	1	3	1	1
23	2	2	1	4	2	1	56.7	1	3	3	1	2	2	1	2	2	2	2	2	2	2	2	2		2	2	3	2	2	2	2	1	2	1	1
23	1	1	2	4	2	1	250.9	1	3	5	1	4	4	1	4	4	4	4	4	4	5	5	1	1	1	5	1	2	1	3	4	1	2	1	1
23	1	2	1	4	3	1	287.5	2	3	1	3	2	2	2	2	2	2	2	4	2	5	5	2		2	5	1	2	2	1	1	2	3	6	1
23	1	1	2	4	2	4	225.3	1	3	3	1	5	5	1	5	5	5	5	4	5	5	5	2		2	5	3	2	2	2	2	1	2	1	1
23	1	2	1	4	2	2	276.6	1	1	1	2	5	5	1	5	5	5	5	4	5	5	5	1	1	1	5	3	2	1	2	2	1	2	8	1
23	1	2	1	4	2	2	200.4	1	3	3	1	5	5	1	4	5	5	5	4	5	5	5	2		2	5	3	2	2	1	1	1	3	7	1
23	1	2	1	4	2	2	229.4	1	3	3	1	5	5	1	4	5	5	5	4	5	5	5	2		2	5	2	2	2	2	1	1	2	1	1
23	1	2	2	4	2	2	222.2	1	3	3	2	5	5	1	5	5	5	5	4	5	5	5	2		2	5	3	2	2	2	3	1	2	8	1
23	1	1	1	4	3	1	89.7	1	3	2	1	2	4	1	2	2	2	2	4	1	5	5	2		2	5	1	2	2	3	1	1	2	7	1
23	1	1	1	4	2	3	26.9	1	1	3	1	2	2	1	1	1	1	1	1	1	2	1	2		1	2	3	2	2	4	1	2	2	1	1
23	1	1	2	4	3	1	53.2	1	3	1	2	2	2	1	2	3	2	3	5	3	5	5	2		2	5	3	2	2	4	1	1	2	1	1
23	1	2	2	4	2	1	234.7	1	3	3	2	5	5	1	5	5	5	5	5	5	5	5	2		2	5	1	2	2	3	1	1	2	1	1
23	1	2	2	4	2	2	208.4	1	3	3	1	5	5	1	5	5	5	5	5	5	5	5	2		1	5	3	2	2	2	3	1	2	1	1
23	1	2	1	4	2	1	88.5	1	3	1	1	2	2	1	2	2	2	2	5	2	5	5	2		1	5	1	2	2	3	1	1	2	1	1
24	2	2	1	4	2	1	59	2	3	3	1	2	2	2	2	1	1	1	1	2	2	1	2		2	2	1	2	2	3	2	2	4	1	1
24	2	2	4	4	2	2	395.2	1	3	2	1	5	5	1	4	5	5	5	4	4	5	4	2		2	5	3	2	2	2	1	1	3	6	1
24	2	2	1	4	2	1	83.4	1	3	1	1	2	2	2	2	2	2	2	2	2	5	5	1	1	1	5	3	1	1	2	2	1	2	1	1
24	2	2	2	4	3	1	225.6	1	3	5	3	3	3	1	3	3	3	3	5	3	5	5	2		2	5	1	2	2	3	1	1	2	1	1
24	2	2	2	4	2	1	239.3	1	1	3	1	5	5	1	5	5	4	5	5	5	5	5	2		2	5	3	2	2	3	1	1	2	1	1
24	1	2	1	4	2	2	225.4	1	1	5	1	4	4	1	4	4	4	4	5	4	5	5	2		2	5	3	2	2	4	1	1	3	1	1
24	1	2	1	4	2	1	64.7	1	3	1	1	2	2	1	1	1	2	2	2	2	2	1	2		2	5	1	2	2	1	1	1	2	1	1
24	1	2	1	4	3	1	228.5	1	5	1	3	3	3	1	3	3	3	3	5	3	5	5	2		1	5	1	2	2	3	1	1	2	1	1
24	1	2	1	4	3	1	256.9	1	3	3	4	5	5	1	5	5	4	5	5	4	5	5	2		2	5	1	2	2	3	1	1	2	1	1
25	2	2	1	4	2	3	222.3	1	3	3	4	5	5	1	5	4	5	5	4	5	5	5	1	1	1	5	3	1	1	2	1	1	3	5	1
25	2	2	1	4	2	1	27.2	1	3	3	1	2	2	1	2	2	2	2	2	1	1	1	1	1	1	2	2	1	1	1	1	1	2	1	1
25	2	2	1	4	2	3	220.6	1	3	3	3	5	5	1	5	5	5	5	5	5	5	5	2		2	5	3	2	2	2	2	1	3	1	1
25	1	2	1	4	3	1	234.4	1	3	1	1	2	2	1	2	2	2	2	5	2	5	5	2		2	5	1	2	2	1	1	1	2	1	1
26	2	1	3	4	2	2	252.5	1	3	5	3	4	4	1	4	4	4	4	4	4	5	5	2		2	5	3	2	2	2	1	1	2	8	2
26	2	1	1	4	2	3	287	1	3	3	1	5	5	1	5	5	5	4	4	5	5	5	2		2	5	3	2	2	2	4	1	1	1	2
26	2	1	1	4	2	3	220.2	1	5	3	2	5	5	1	5	5	5	5	4	4	5	5	2		2	5	2	2	2	4	2	1	2	1	2
26	2	2	1	4	3	1	269.2	1	3	1	3	2	2	1	2	2	2	2	5	2	5	5	2		2	5	1	2	2	1	1	1	3	1	2
26	2	1	1	4	2	2	38.3	1	3	1	2	3	3	1	2	3	3	3	5	3	2	1	2		1	1	3	2	2	1	1	1	2	1	2
26	2	2	2	4	2	1	278.7	1	1	4	4	3	3	1	3	3	3	3	5	3	5	5	2		2	5	1	2	2	1	1	1	2	1	2
26	2	1	1	4	2	4	58.4	1	1	2	1	2	2	1	2	2	2	2	1	1	1	2	2		2	2	3	2	2	2	1	1	3	1	2
26	2	1	3	4	2	3	232.2	1	3	3	1	5	5	1	5	5	5	5	5	5	5	5	2		2	5	3	2	2	2	1	1	2	1	2
26	2	2	1	4	2	2	206.6	1	3	5	1	5	5	1	5	5	4	5	5	5	5	5	2		2	5	3	2	2	2	1	1	2	1	2
26	2	2	1	4	2	3	272.9	1	3	3	2	5	5	1	5	5	5	5	5	5	5	5	1	1	1	5	3	1	1	2	1	1	2	1	2
26	1	1	1	4	2	1	92.9	1	3	3	2	2	2	1	2	2	1	1	4	2	2	2	2		2	5	1	2	2	1	1	1	2	1	2
26	1	1	1	4	2	2	99.8	1	3	1	1	4	4	1	4	4	4	4	5	4	5	5	2		2	5	3	2	2	4	1	1	2	1	2
26	1	1	2	4	2	3	284.9	1	3	2	1	4	4	1	4	4	4	4	5	4	5	5	2		2	5	3	2	2	3	2	1	2	1	2
26	1	2	1	4	2	1	233.2	1	3	2	2	4	4	1	4	4	4	4	5	4	5	5	2		2	5	3	2	2	1	3	1	2	1	2
26	1	1	1	4	2	2	95.2	1	3	1	1	2	2	2	2	2	2	2	5	2	5	5	2		2	5	3	2	2	2	3	1	2	1	2
26	1	1	1	4	2	4	32.9	1	1	3	1	2	2	1	2	2	1	1	2	2	2	2	2		2	2	2	2	2	4	2	1	2	1	2
26	1	1	1	4	2	4	22.6	1	1	2	1	2	2	1	2	2	1	2	2	2	2	2	2		2	5	2	2	2	2	1	1	3	1	2
26	1	2	1	4	3	1	257.4	1	3	3	1	5	5	1	5	5	5	5	5	5	5	5	2		2	5	1	2	2	3	1	1	2	1	2
26	1	2	4	4	2	3	278.9	1	3	3	1	5	5	1	4	5	5	5	5	5	5	4	2		2	5	3	2	2	2	1	1	2	1	2
27	2	1	1	4	2	2	226.4	1	3	3	1	4	4	1	4	4	4	4	4	4	5	4	2		2	5	3	2	2	3	4	1	2	5	2
27	2	1	1	4	2	2	207.5	1	1	1	3	4	4	1	4	4	4	4	4	4	5	5	1	1	1	5	3	1	1	1	1	1	2	1	2
27	2	2	1	4	2	1	259.7	1	3	3	1	5	5	1	5	5	5	5	4	5	5	5	2		2	5	1	2	2	3	3	1	2	1	2
27	2	1	8	4	2	4	232.6	1	3	3	4	4	4	1	4	4	4	4	5	4	5	5	2		2	5	3	2	2	1	1	1	5	1	2
27	2	1	1	4	2	2	232.2	1	3	3	2	4	4	1	4	4	4	4	5	4	5	5	2		2	5	2	2	2	1	3	1	2	1	2
27	2	2	1	4	2	2	232.6	1	1	5	1	4	4	1	4	4	4	4	5	4	5	5	2		2	5	3	2	2	1	3	1	2	1	2
27	2	1	1	4	2	2	224.3	1	3	1	1	2	2	2	3	2	2	2	5	2	5	5	2		2	5	3	2	2	1	1	1	2	1	2
27	2	1	1	4	2	2	222.3	1	3	4	2	3	3	1	2	3	3	3	5	3	5	5	2		2	5	2	2	2	2	1	1	2	1	2
27	2	1	1	4	2	4	242.5	1	3	3	3	5	5	1	4	5	5	5	5	5	5	5	2		2	5	3	2	2	2	1	1	2	1	2
27	2	2	1	4	2	3	238.4	1	3	4	1	5	5	1	4	5	5	5	5	5	4	4	2		2	4	3	2	2	2	1	1	2	1	2
27	1	2	1	4	2	2	269.2	1	3	1	1	4	4	1	4	4	4	4	4	4	5	4	2		2	5	3	2	2	2	1	1	3	1	2
27	1	1	1	4	2	2	259.7	1	3	3	2	5	5	1	5	4	5	5	4	5	5	5	2		2	5	3	2	2	2	2	1	2	1	2
27	1	2	1	4	3	1	236.6	1	5	3	1	5	5	1	5	5	4	5	4	4	5	5	1	1	1	5	1	1	1	1	1	1	2	1	2
27	1	2	1	4	3	1	53.2	1	1	2	2	1	1	1	2	2	2	2	2	2	2	1	2		2	1	1	2	2	3	1	1	2	1	2
27	1	2	1	4	2	1	299.3	2	3	2	1	4	4	2	5	4	4	4	5	4	5	5	2		2	5	3	2	2	2	2	2	2	1	2
27	1	2	1	4	2	4	242.5	1	1	5	4	4	4	1	4	4	4	4	5	4	5	5	2		1	5	3	2	2	2	1	1	3	1	2
27	1	1	1	4	2	2	207.5	1	1	5	1	3	3	1	3	3	3	3	5	3	5	5	2		2	5	3	2	2	1	3	1	2	8	2
27	1	1	1	4	2	3	33.4	1	3	3	1	2	2	1	2	1	1	2	2	1	2	2	2		1	1	3	2	2	2	1	1	2	1	2
27	1	1	2	4	2	2	229	1	1	2	1	5	5	1	4	5	5	5	5	5	5	4	1	1	1	5	3	1	1	2	1	1	2	1	2
27	1	1	1	4	2	3	222.3	1	3	3	1	5	5	1	5	5	5	5	5	5	5	5	2		2	5	3	2	2	2	1	1	3	1	2
27	1	1	9	4	3	1	224.3	2	5	3	1	5	5	2	5	5	5	5	5	5	5	5	2		2	5	1	2	2	2	3	2	2	1	2
28	2	1	3	4	2	2	234.7	1	3	1	2	3	3	2	3	3	3	3	4	3	5	5	2		2	5	3	2	2	1	1	1	2	1	2
28	2	1	1	4	2	3	207.5	1	1	3	1	5	5	1	4	5	5	5	4	5	5	5	2		2	5	3	2	2	2	1	1	2	1	2
28	2	1	1	4	2	2	237.6	1	5	5	1	2	2	1	2	2	2	2	4	2	5	5	2		2	5	3	2	2	2	1	1	2	1	2
28	2	2	1	4	2	1	282.3	2	3	3	1	5	5	2	4	5	5	5	5	5	5	5	2		2	5	1	2	2	4	1	2	2	1	2
28	1	1	1	4	2	2	242.5	1	3	3	1	5	5	1	5	5	5	5	4	5	5	5	2		2	5	2	2	2	1	1	1	2	1	2
28	1	2	10	4	2	3	284.9	1	5	3	1	5	5	1	5	4	5	5	4	5	5	5	2		2	5	3	2	2	2	2	1	4	1	2
28	1	1	1	4	2	2	232.6	1	3	2	1	4	4	1	4	4	4	4	5	4	5	5	2		2	5	2	2	2	2	2	1	3	1	2
28	1	1	2	4	2	2	307.3	1	3	1	3	4	4	1	4	4	4	4	5	4	5	5	2		2	5	2	2	2	4	3	1	2	1	2
28	1	2	1	4	3	1	278.9	1	1	4	1	4	4	1	4	4	4	4	5	4	5	5	2		2	5	1	2	2	2	1	1	3	5	2
28	1	2	1	4	2	1	233.2	2	3	1	1	5	5	2	5	5	5	5	5	5	5	5	2		2	5	1	2	2	2	1	2	2	1	2
28	1	2	1	4	2	2	228.5	1	3	3	1	5	5	1	5	5	5	4	5	5	5	5	2		2	5	3	2	2	1	1	1	2	1	2
29	2	1	1	4	2	2	292.7	1	5	1	1	4	4	1	4	4	4	4	4	4	5	5	2		2	5	3	2	2	1	3	1	2	1	2
29	2	1	7	4	2	3	288.4	1	1	3	3	5	5	1	5	5	5	5	4	5	5	5	2		2	5	3	2	2	2	1	1	2	1	2
29	2	1	1	4	2	4	295.2	1	3	3	1	5	5	1	4	5	5	5	4	5	5	5	2		2	5	3	2	2	1	1	1	2	1	2
29	2	1	3	4	2	4	287.5	1	3	5	1	4	4	1	4	4	4	4	5	4	5	5	1	1	1	5	3	2	1	2	1	1	3	1	2
29	2	1	1	4	2	1	228.5	1	3	1	1	4	4	1	4	4	4	4	5	4	5	5	2		2	5	1	2	2	3	1	1	2	1	2
29	2	2	2	4	2	2	263.2	1	3	2	1	4	4	1	4	4	4	4	5	4	5	5	2		2	5	2	2	2	2	1	1	2	1	2
29	2	1	1	4	2	2	243.6	1	3	5	1	2	2	2	2	2	4	2	5	2	5	5	2		2	5	2	2	2	1	2	1	3	6	2
29	2	1	2	4	2	2	256.9	1	3	4	2	3	3	1	3	3	3	3	5	3	5	5	2		2	5	2	2	2	2	1	1	2	1	2
29	2	1	1	4	2	3	276.7	1	5	2	1	5	5	1	5	5	5	5	5	5	5	5	2		2	5	3	2	2	2	1	1	2	1	2
29	2	1	3	4	2	3	265.5	1	3	3	1	5	5	1	5	5	5	5	5	5	5	5	2		2	5	3	2	2	2	1	1	3	1	2
29	1	1	1	4	2	3	237.6	1	3	5	1	4	4	1	4	4	4	4	5	4	5	4	2		2	5	3	2	2	1	2	1	2	1	2
29	1	1	11	4	2	2	234.7	1	3	4	3	3	3	1	3	3	3	3	5	3	5	5	2		2	5	3	2	2	1	4	1	2	1	2
29	1	1	3	4	2	3	257.4	1	3	3	1	5	5	1	5	5	5	5	5	4	5	5	2		2	5	3	2	2	4	1	1	2	5	2
29	1	1	9	4	2	3	257.5	1	3	3	2	5	5	1	5	5	5	5	5	5	5	5	1	1	1	5	3	1	1	2	1	1	2	1	2
29	1	2	1	4	3	1	230.2	1	3	3	1	5	5	1	5	5	5	5	5	5	5	5	2		2	5	3	2	2	2	1	1	2	8	2
29	1	1	1	4	2	2	298.5	1	3	1	1	2	2	1	2	2	2	2	5	2	5	5	2		2	5	3	2	2	2	1	1	1	1	2
30	2	1	1	4	2	2	239.4	1	3	2	2	4	4	1	4	4	4	4	5	4	5	5	2		2	5	3	2	2	2	1	1	2	1	2
30	2	1	1	4	2	2	286.8	1	3	4	2	3	3	1	3	3	3	3	5	3	5	5	2		2	5	3	2	2	2	3	1	2	1	2
30	1	1	1	4	2	1	287	2	3	3	1	4	4	2	4	4	4	4	4	4	5	5	2		2	5	1	2	2	3	1	2	2	1	2
30	1	1	1	4	2	3	232.6	1	5	1	1	4	4	1	4	4	4	4	5	4	5	5	2		1	5	3	2	2	2	1	1	2	1	2
30	1	1	8	4	2	4	257.9	1	3	3	1	4	4	1	4	4	4	4	5	4	5	5	2		2	5	3	2	2	1	2	1	2	1	2
30	1	1	1	4	2	3	228.4	1	1	3	1	4	4	1	4	5	4	4	5	4	5	5	2		2	5	3	2	2	2	1	1	2	1	2
32	2	2	1	4	2	1	225.5	2	3	1	1	3	3	2	3	3	3	3	5	3	5	5	2		2	5	1	2	2	2	3	2	3	1	2
32	2	1	6	4	2	3	246.6	1	3	3	1	5	5	1	5	4	5	5	5	4	5	4	2		2	5	3	2	2	1	1	1	3	1	2
32	2	1	1	4	2	3	80.2	1	3	3	1	2	2	1	2	2	2	3	1	1	1	1	2		1	1	1	2	2	2	1	1	3	1	2
33	2	2	1	4	2	1	56.7	1	1	3	2	2	2	2	2	2	2	2	2	2	2	2	1	1	1	5	1	1	1	2	1	1	2	1	2
33	2	1	2	4	2	2	45.5	1	3	1	1	2	2	1	2	2	2	2	2	2	1	2	2		2	5	3	2	2	4	1	1	2	1	2
33	2	1	3	4	2	2	53.2	1	3	3	1	2	1	1	1	2	2	2	1	1	1	1	2		2	1	3	2	2	1	1	1	2	1	2
33	1	1	1	4	2	3	50.2	1	3	2	1	3	3	2	3	3	3	3	2	3	2	2	2		2	1	2	2	2	2	2	1	2	1	2
33	1	1	1	4	2	4	239	1	3	3	1	5	5	1	5	5	5	5	5	5	5	5	2		2	5	3	2	2	1	1	1	2	1	2
33	1	1	1	4	2	1	350.3	1	3	5	1	2	2	1	2	2	2	2	5	2	5	5	2		2	5	1	2	2	2	1	1	3	1	2
34	2	2	1	4	2	1	84.7	1	1	2	3	3	3	1	1	1	1	2	2	2	3	1	2		2	1	1	2	2	5	3	1	4	6	2
34	1	2	1	4	2	1	59.5	1	1	2	1	2	2	1	2	2	2	2	2	2	3	1	2		2	2	1	2	2	3	1	1	2	1	2
34	1	2	1	4	2	2	46.6	1	2	1	1	3	3	1	3	3	3	3	2	3	2	1	1	1	1	1	2	1	1	2	1	1	2	1	2
34	1	2	2	4	2	2	27.2	1	2	3	1	2	1	1	1	1	1	1	1	1	1	2	2		2	1	3	2	2	2	4	1	2	1	2
35	1	2	1	4	2	1	220.8	2	3	2	1	4	4	2	4	4	4	4	4	4	5	5	2		2	5	3	2	2	2	1	2	3	1	2
35	1	1	1	4	2	2	33.4	1	3	3	1	2	2	1	2	2	2	2	2	2	2	2	2		2	1	2	2	2	4	3	1	2	1	2
35	1	2	1	4	2	1	38.3	1	3	3	1	2	2	1	2	2	2	3	3	1	2	2	2		2	2	1	2	2	3	3	1	2	8	2
36	2	2	1	4	2	2	72.3	1	3	3	3	2	2	1	1	1	3	2	3	2	2	2	2		2	2	2	2	2	2	1	1	1	1	3
36	1	2	1	4	2	2	86.6	1	3	5	1	1	2	1	1	1	2	1	2	4	1	2	2		2	1	2	2	2	2	1	1	2	1	3
36	1	2	1	4	2	2	65	1	3	3	2	1	2	1	1	1	4	1	1	4	1	1	2		2	1	3	2	2	1	1	1	2	1	3
37	2	2	1	4	2	2	53.2	1	3	5	1	3	3	1	3	3	3	1	1	3	1	2	2		2	2	1	2	2	1	3	1	5	1	3
37	2	2	1	4	2	2	45.5	1	3	3	1	1	1	1	1	1	3	3	3	1	1	1	2		2	5	2	2	2	1	1	1	2	1	3
37	2	1	1	4	2	4	208.2	1	3	4	1	2	2	2	2	2	2	2	5	2	5	5	2		2	5	3	2	2	1	1	1	2	5	3
37	2	2	1	4	2	2	53.2	1	3	1	1	2	2	2	2	2	2	2	5	2	5	5	2		2	5	3	2	2	2	1	1	3	1	3
37	1	2	1	4	2	3	99.7	1	3	3	1	5	5	1	5	5	5	5	5	5	5	5	2		2	5	2	2	2	1	1	1	2	1	3
38	2	2	1	4	2	2	84.7	1	5	2	1	4	4	1	4	4	4	4	4	4	5	5	2		2	5	3	2	2	2	1	1	2	1	3
38	2	2	1	4	2	2	79.4	1	3	5	1	2	2	1	2	2	2	2	5	2	5	5	2		2	5	3	2	2	2	1	1	2	1	3
38	2	1	3	4	2	4	297.5	1	1	3	1	5	5	1	5	5	5	5	5	5	5	5	2		2	5	3	2	2	2	4	1	2	1	3
38	1	2	1	4	2	3	79.9	1	1	3	2	1	1	1	1	1	3	2	5	5	5	5	2		2	5	3	2	2	2	1	1	1	1	3
39	2	1	1	4	2	1	228	1	3	3	1	5	5	1	5	5	5	5	5	5	5	5	2		2	5	1	2	2	3	1	1	2	1	3
39	1	2	1	4	2	2	264	1	3	1	1	4	4	1	4	4	4	4	5	4	5	5	2		2	5	3	2	2	2	1	1	3	1	3
40	2	1	1	4	2	2	25.3	1	3	1	1	4	4	1	4	4	4	4	5	4	5	5	2		2	5	3	2	2	2	1	1	2	1	3
40	1	2	4	4	2	2	47.7	1	3	3	1	5	5	1	5	5	5	5	5	5	5	5	2		2	5	3	2	2	2	1	1	2	1	3
42	2	2	1	4	2	1	83.2	1	3	3	1	4	4	1	4	4	4	4	4	4	5	5	1	1	1	5	1	1	1	4	1	1	2	1	3
42	2	2	1	4	3	2	97.5	2	3	3	1	2	2	2	2	2	2	2	2	2	5	5	2		2	5	3	2	2	2	4	2	3	5	3
42	2	2	1	4	2	2	64.9	1	1	3	1	4	4	1	4	4	4	4	3	4	5	5	2		2	5	3	2	2	2	1	1	2	1	3
42	2	2	2	4	2	1	239.4	1	3	3	1	4	4	1	4	4	4	4	5	4	5	5	2		2	5	1	2	2	1	1	1	2	1	3
42	2	2	1	4	2	2	209.3	1	3	3	1	2	2	2	2	2	2	2	5	2	5	5	2		2	5	3	2	2	4	1	1	2	1	3
42	2	1	1	4	2	2	266.8	1	3	2	2	3	3	1	3	3	3	3	5	3	5	5	2		2	5	3	2	2	2	1	1	2	1	3
42	2	2	1	4	2	1	22.6	1	3	3	4	2	2	1	2	2	2	2	3	1	1	5	2		2	5	1	2	2	3	3	1	2	1	3
42	1	1	4	4	2	1	242.5	1	3	4	3	4	4	1	4	4	4	4	5	4	5	5	2		1	5	1	2	2	3	1	1	2	1	3
42	1	1	1	4	2	1	205	2	3	1	3	4	4	2	4	4	4	4	5	4	5	5	2		2	5	3	2	2	2	1	2	2	1	3
42	1	2	1	4	2	1	232.7	1	1	5	1	4	4	1	4	4	4	4	5	4	4	4	2		2	4	1	2	2	3	1	1	2	1	3
42	1	2	1	4	2	2	29.2	1	3	3	1	1	1	1	1	1	1	1	2	2	2	1	2		2	1	2	2	2	2	1	1	3	1	3
43	1	1	1	4	2	2	205.3	1	3	4	1	2	2	1	2	2	2	2	5	2	5	5	2		2	5	3	2	2	2	3	1	2	1	3
44	2	2	1	4	2	1	65.8	1	3	3	1	4	4	1	4	4	4	4	4	4	2	2	2		2	5	1	2	2	3	1	1	2	1	3
44	2	1	1	4	2	2	62.2	1	3	3	1	4	4	1	4	4	4	1	2	2	2	1	2		2	5	3	2	2	4	1	1	1	1	3
44	2	1	1	4	2	2	69	1	3	1	3	4	4	1	4	4	4	1	2	1	2	2	2		2	5	3	2	2	2	1	1	1	1	3
45	2	2	1	4	2	1	53.2	1	3	3	1	3	3	1	3	3	3	3	2	1	2	2	2		2	5	3	2	2	2	1	1	2	1	3
45	2	2	1	4	2	3	224.5	1	3	3	2	5	5	1	5	5	5	5	5	5	5	5	2		2	5	3	2	2	2	1	1	2	1	3
46	2	2	1	4	2	3	99.8	1	3	4	4	5	4	1	5	5	5	5	2	1	2	2	1	1	1	5	2	1	1	2	1	1	2	1	4
46	1	2	1	4	2	1	33.4	1	3	2	1	3	4	1	3	3	3	3	2	2	1	2	2		2	5	2	2	2	2	3	1	2	1	4
47	1	2	1	4	2	1	64.7	1	1	3	1	3	3	1	3	3	3	3	3	2	1	2	1	1	1	5	1	1	1	3	1	1	2	8	4
50	1	1	6	4	2	4	225.4	1	3	3	1	4	4	1	4	4	4	4	5	4	5	5	2		2	5	3	2	2	2	1	1	1	1	4
52	2	2	2	4	2	2	294.7	1	3	3	1	5	5	1	5	5	5	5	5	5	5	5	2		1	5	3	2	2	4	1	1	2	1	4
52	1	2	4	4	2	1	88.2	1	3	4	3	4	4	1	4	4	4	4	4	4	5	5	2		2	5	1	2	2	3	4	1	4	1	4
53	1	2	1	4	2	2	202.3	1	5	3	1	4	4	1	4	4	4	4	5	4	5	5	2		2	5	3	2	2	2	1	1	2	1	4
54	2	2	1	4	2	1	79.4	1	5	2	1	4	4	1	4	4	4	4	5	4	5	5	2		2	5	1	2	2	3	1	1	2	1	4
58	2	1	1	4	2	1	209.2	1	5	1	1	4	4	1	4	4	4	4	5	4	5	5	1	1	1	5	1	2	1	3	1	1	2	1	5
60	1	2	1	4	4	1	69.7	1	3	4	1	4	4	1	4	4	4	4	5	4	5	5	2		2	5	1	2	2	3	1	1	1	1	5
62	2	2	1	4	4	1	200.3	1	3	3	1	4	4	1	4	4	4	4	5	4	5	5	2		2	5	1	2	2	3	1	1	2	1	5
62	2	1	1	4	2	2	26.5	1	3	3	1	2	1	1	1	2	1	1	1	1	1	1	2		2	5	3	2	2	2	1	1	5	1	5
64	1	2	1	4	4	2	257.4	1	3	2	1	4	4	1	4	4	4	4	5	4	5	5	2		2	5	3	2	2	2	3	1	2	1	5
22	1	1	1	1	1	3	46.6	2	3	2	1	2	2	2	2	2	2	2	3	2	4	4	2		2	4	3	2	2	1	1	2	2	1	1
26	1	2	1	1	2	3	85	2	3	2	4	2	2	2	2	2	2	2	2	2	1	1	2		2	1	3	2	2	2	1	2	2	1	2
28	1	2	1	1	3	1	25.4	2	1	2	2	2	2	2	2	2	2	2	5	2	5	5	2		2	5	1	2	2	3	1	2	2	1	2
44	2	2	1	1	3	2	29.3	2	3	4	1	2	2	2	2	2	2	2	3	2	4	4	2		2	4	1	2	2	3	1	2	2	1	3
50	2	1	3	1	2	1	22.6	2	3	2	3	2	2	2	2	2	2	2	5	2	1	1	2		2	1	1	2	2	3	1	2	3	1	4
50	1	2	1	1	3	1	34.3	2	3	2	1	2	2	2	2	2	2	2	4	2	1	4	2		2	1	1	2	2	3	1	2	3	1	4
40	2	2	1	2	3	2	56.7	2	3	5	1	2	2	2	2	2	2	2	1	2	5	5	2		2	5	3	2	2	2	1	2	2	1	3
40	2	2	1	2	3	2	89.7	2	5	2	6	2	2	2	2	2	2	2	5	2	5	5	2		2	5	3	2	2	2	1	2	2	5	3
40	1	1	1	2	2	2	226.4	2	3	2	2	2	2	2	2	2	2	2	2	2	5	4	2		2	5	1	2	2	3	1	2	3	1	3
40	1	2	10	2	3	1	92.9	2	3	5	3	2	2	2	2	2	2	2	5	2	5	5	2		2	5	1	2	2	3	1	2	3	1	3
42	2	2	1	2	3	1	39.4	1	5	2	1	2	2	1	2	2	2	2	5	2	5	5	2		1	5	1	2	2	3	1	1	2	5	3
42	2	2	1	2	3	2	75.2	2	3	2	2	2	2	2	2	2	2	2	5	2	5	5	1	1	1	5	1	1	1	3	1	2	2	1	3
42	2	2	1	2	3	2	59	2	3	2	6	2	2	2	2	2	2	2	5	2	5	5	1	1	1	5	3	1	1	2	1	2	2	1	3
42	1	2	1	2	3	2	83.9	2	3	4	6	2	2	2	2	2	2	2	5	2	5	5	2		2	5	3	2	2	2	4	2	2	1	3
43	2	1	1	2	2	2	77.3	2	3	2	6	2	2	2	2	2	2	2	4	2	5	5	2		2	5	3	2	2	1	1	2	2	1	3
43	2	2	1	2	3	3	84.6	2	4	4	6	2	2	2	2	2	2	2	5	2	5	3	2		1	5	2	1	2	2	1	2	2	1	3
44	2	2	1	2	3	2	75.8	2	3	4	6	2	2	2	2	2	2	2	4	2	4	4	2		2	4	3	2	2	2	1	2	2	1	3
44	2	2	1	2	3	2	95.2	2	3	4	1	2	2	2	2	2	2	2	5	2	5	4	2		2	5	2	2	2	2	1	2	3	1	3
44	1	1	1	2	3	2	222.8	2	3	4	1	2	2	2	2	2	2	2	3	2	5	5	2		2	5	3	2	2	1	1	2	2	1	3
45	1	2	1	2	3	3	35.2	2	3	4	1	2	2	2	2	2	2	2	4	2	5	5	2		2	5	3	2	2	2	1	2	2	1	3
48	2	2	1	2	3	3	86.5	2	5	5	2	2	2	2	2	2	2	2	4	2	5	5	2		2	5	3	2	2	1	1	2	2	1	4
48	1	2	1	2	3	1	49.4	2	3	4	3	2	2	2	2	2	2	2	5	2	5	5	2		2	5	1	2	2	1	1	2	2	1	4
52	1	2	1	2	3	3	96.3	2	3	5	1	2	2	2	2	2	2	2	4	2	4	4	1	1	1	4	3	1	1	1	1	2	2	1	4
53	1	2	2	2	3	2	202.5	2	3	5	6	4	4	4	4	4	5	5	5	5	5	5	2		2	5	3	2	2	1	1	2	5	1	4
54	1	2	1	2	3	2	66.9	2	3	5	6	2	2	2	2	2	2	2	5	2	2	4	2		2	4	3	2	2	2	1	2	2	1	4
55	2	1	3	2	3	1	37	2	3	5	6	2	2	2	2	2	2	2	3	1	2	5	2		2	5	1	2	2	3	3	2	2	1	4
56	2	2	1	2	4	2	53.2	2	3	5	1	2	2	2	2	2	2	2	2	2	2	2	2		2	5	3	2	2	2	1	2	2	1	5
57	2	2	1	2	4	1	49.4	2	3	4	6	2	2	2	2	2	2	2	2	2	3	5	2		2	3	1	2	2	3	1	2	2	1	5
57	1	2	1	2	4	1	53.2	2	5	2	6	2	2	2	2	2	2	2	2	2	2	5	2		2	5	1	2	2	3	4	2	3	1	5
20	2	1	2	3	2	3	225.6	1	3	1	1	5	4	2	5	5	5	5	5	5	5	5	2		1	5	3	2	2	2	1	1	4	1	1
20	2	1	1	3	1	2	27.2	2	3	4	6	2	2	2	2	2	2	2	2	2	5	5	2		2	5	3	2	2	4	4	2	2	1	1
20	2	2	1	3	1	2	45.5	1	3	3	1	3	3	1	2	3	3	3	2	3	2	2	2		1	5	3	2	2	2	1	1	1	1	1
20	2	2	4	3	2	2	208.2	2	1	5	1	5	5	5	5	5	5	5	5	5	5	4	2		2	5	3	2	2	2	1	2	2	1	1
20	2	1	3	3	1	3	208	1	3	3	1	4	4	1	4	4	4	4	5	4	5	5	2		2	5	3	2	2	2	1	1	1	1	1
20	2	1	1	3	1	3	234.4	1	3	3	3	4	4	1	4	4	4	4	5	4	5	5	2		2	5	3	2	2	2	1	1	2	1	1
20	2	2	1	3	1	3	53.2	1	5	1	1	2	2	1	2	2	2	2	2	2	2	2	2		1	5	3	2	2	4	1	1	2	1	1
20	2	1	2	3	1	2	226.2	2	5	4	6	5	5	2	5	5	5	5	5	5	5	5	2		2	5	3	2	2	1	1	2	2	1	1
20	2	1	2	3	1	2	59.3	2	3	5	6	2	2	2	2	2	2	2	5	2	3	4	2		2	3	3	2	2	1	1	2	2	1	1
20	2	1	1	3	1	1	59.5	2	3	4	1	2	2	2	2	2	2	2	5	2	4	4	2		2	4	2	2	2	1	1	2	5	1	1
20	2	2	1	3	1	2	54.2	2	3	2	6	2	2	2	2	2	2	4	5	2	4	4	2		2	4	3	2	2	2	1	2	2	1	1
20	2	2	2	3	1	2	208.2	2	3	4	6	5	5	2	5	5	5	5	5	5	5	4	2		2	4	3	2	2	1	1	2	3	1	1
20	2	2	1	3	1	3	99.4	1	3	1	1	2	2	1	2	2	2	2	5	2	5	5	2		1	5	3	2	2	1	3	1	2	1	1
20	2	2	1	3	1	1	202.5	2	3	5	1	4	5	2	2	2	2	2	5	2	3	4	2		2	3	3	2	2	1	1	2	2	5	1
20	2	2	1	3	1	2	83.4	2	3	5	2	3	3	2	2	2	2	2	5	2	4	4	2		2	4	2	2	2	1	1	2	4	1	1
20	2	2	1	3	1	2	82.7	2	5	4	6	3	2	2	2	2	2	2	5	2	3	4	2		2	3	2	2	2	1	2	2	2	1	1
20	2	2	1	3	2	2	239.2	2	3	2	6	5	5	2	5	5	2	2	5	2	4	4	2		2	4	3	2	2	1	2	2	2	1	1
20	2	1	1	3	1	3	84.7	1	3	1	1	3	3	1	3	3	3	4	5	3	5	5	2		2	5	2	2	2	1	1	1	1	1	1
20	2	1	1	3	1	3	200.6	1	3	1	1	5	5	1	5	5	5	5	5	5	5	5	2		2	5	2	2	2	1	1	1	1	1	1
20	2	1	1	3	1	3	76.4	1	1	3	1	3	3	1	3	3	3	3	2	3	2	2	2		1	5	3	2	2	2	2	1	2	1	1
20	1	2	1	3	2	2	202.3	2	3	5	6	5	5	2	5	5	5	5	5	5	4	4	2		2	4	3	2	2	2	1	2	2	1	1
20	1	1	1	3	1	2	52	2	3	4	1	2	2	2	2	2	2	2	2	2	5	5	2		2	5	3	2	2	2	1	2	3	1	1
20	1	1	1	3	1	3	46.9	1	3	1	1	1	2	2	2	2	2	2	2	1	2	5	2		2	5	3	2	2	1	1	1	2	1	1
20	1	1	1	3	1	3	222.3	1	3	1	2	2	2	1	2	2	2	2	5	2	4	4	2		2	4	3	2	2	2	1	1	2	1	1
20	1	1	5	3	1	4	297.5	1	3	1	3	2	2	1	2	2	2	2	5	2	4	4	2		1	4	2	2	2	2	2	1	2	1	1
20	1	1	1	3	1	4	224.9	1	3	2	2	2	2	1	2	2	2	2	5	2	5	5	2		1	5	3	1	2	2	1	1	2	1	1
20	1	1	2	3	1	1	79.4	2	3	5	6	2	2	2	2	2	2	2	5	2	5	5	2		2	5	3	2	2	1	1	2	2	5	1
20	1	2	1	3	1	2	222.8	2	3	4	2	2	2	2	2	2	2	2	5	2	5	5	2		2	5	5	2	2	2	1	2	3	1	1
20	1	2	2	3	1	1	257.5	2	3	5	1	2	2	2	2	2	2	2	5	2	5	5	2		2	5	3	2	2	1	1	2	2	1	1
20	1	2	1	3	1	1	58.5	2	3	5	6	2	2	2	4	2	4	2	5	2	5	3	2		2	5	1	2	2	2	1	2	2	1	1
20	1	2	1	3	1	1	295.6	2	3	2	6	2	2	2	2	2	2	2	5	2	4	4	1	1	1	4	1	1	1	3	1	2	2	1	1
20	1	2	1	3	1	1	85.2	2	3	5	5	2	2	2	2	2	2	2	5	2	5	5	2		2	5	1	2	2	3	1	2	4	1	1
20	1	2	1	3	1	1	92.3	2	3	5	6	2	2	2	2	2	2	2	5	2	3	4	2		2	3	1	2	2	3	3	2	2	1	1
20	1	2	1	3	1	1	232.5	2	3	2	6	2	2	2	2	4	2	2	5	2	4	4	2		2	4	3	2	2	2	1	2	3	1	1
20	1	2	1	3	1	1	46.9	2	3	2	6	2	2	2	2	2	2	2	5	2	3	4	2		2	3	1	2	2	3	4	2	2	1	1
20	1	1	1	3	1	3	73.2	1	3	1	1	3	3	1	3	3	3	3	5	3	5	5	1	1	1	5	3	1	1	2	1	1	2	1	1
20	1	1	2	3	1	3	206.5	1	3	3	1	3	3	1	3	3	4	3	5	3	5	5	2		2	5	3	2	2	1	1	1	2	5	1
22	2	2	1	3	1	1	92.9	2	1	1	2	4	4	2	4	4	4	4	4	4	5	4	2		1	5	1	2	2	3	3	2	2	1	1
22	2	1	1	3	1	1	257.4	2	3	5	6	2	2	2	2	2	2	2	4	2	5	5	2		2	5	2	2	2	1	1	2	2	1	1
22	2	2	1	3	1	3	99.8	1	3	2	1	2	2	1	2	2	2	2	4	2	5	5	2		1	5	3	2	2	2	1	1	2	1	1
22	2	2	1	3	1	1	33.4	2	3	4	6	2	2	2	2	2	2	2	4	2	5	3	2		2	5	2	2	2	2	3	2	4	1	1
22	2	2	1	3	1	3	79.6	1	3	3	1	3	3	1	3	3	3	3	4	3	5	5	2		1	5	1	2	2	3	1	1	3	1	1
22	2	1	1	3	1	1	64.7	2	5	5	6	2	2	2	2	2	2	2	3	2	4	4	2		2	4	3	2	2	4	4	2	2	1	1
22	2	1	1	3	2	2	292.2	2	3	4	6	2	2	2	2	2	2	2	3	2	5	5	2		2	5	3	2	2	1	1	2	2	1	1
22	2	1	1	3	1	4	259.4	2	3	5	6	2	2	2	2	2	2	2	3	2	4	4	2		2	4	3	2	2	1	1	2	3	1	1
22	2	1	1	3	1	3	233.2	2	3	2	1	2	2	2	2	2	2	2	2	2	1	1	2		2	1	3	2	2	1	4	2	2	1	1
22	2	1	1	3	2	4	79.4	2	3	4	1	2	2	2	2	2	2	2	2	2	4	4	2		2	4	3	2	2	4	1	2	2	1	1
22	2	2	1	3	1	1	84.9	1	3	1	1	4	5	1	4	4	4	4	5	4	5	5	2		2	5	1	2	2	3	1	1	2	1	1
22	2	1	1	3	1	3	262.2	1	3	3	1	4	4	1	4	4	4	4	5	4	5	5	2		1	5	3	2	2	2	1	1	3	1	1
22	2	1	1	3	1	3	49.4	2	3	5	6	2	2	1	2	2	2	2	5	2	5	5	2		2	5	3	2	2	2	1	2	3	1	1
22	2	1	2	3	1	2	220.8	2	3	5	1	2	2	2	2	2	2	2	5	2	5	5	2		2	5	2	2	2	1	1	2	2	1	1
22	2	1	1	3	1	1	225.4	2	3	2	5	2	2	2	2	2	2	2	5	2	5	5	1	1	1	5	1	1	1	3	1	2	4	1	1
22	2	1	1	3	1	3	229.4	2	3	2	6	2	2	2	2	2	2	2	5	2	3	4	2		2	3	3	2	2	2	1	2	2	1	1
22	2	1	1	3	1	2	262.4	2	3	5	6	2	2	2	2	2	2	2	5	2	4	4	2		2	4	3	2	2	1	1	2	2	1	1
22	2	1	1	3	1	2	238.9	2	3	5	6	2	2	2	2	2	4	2	5	2	5	5	2		2	5	3	2	2	1	3	2	3	1	1
22	2	1	1	3	1	3	200.5	2	5	2	6	2	2	2	2	2	4	2	5	2	5	5	2		2	5	3	2	2	1	1	2	2	1	1
22	2	2	1	3	2	2	229.3	2	3	5	6	2	2	2	2	2	2	2	5	2	5	5	2		2	5	3	2	2	2	1	2	3	1	1
22	2	2	3	3	1	2	257.3	2	3	2	6	2	2	2	2	2	2	2	5	2	5	3	2		2	5	3	2	2	1	1	2	2	1	1
22	2	2	1	3	1	1	237.2	2	3	2	1	2	2	2	2	4	2	2	5	2	4	4	2		2	4	3	2	2	1	1	2	2	1	1
22	2	2	1	3	2	1	264.7	2	3	5	6	2	2	2	2	2	2	2	5	2	5	5	2		2	5	3	2	2	1	1	2	2	1	1
22	2	2	2	3	1	3	228.5	2	3	5	6	2	2	2	2	2	2	2	5	2	5	5	2		2	5	2	2	2	1	1	2	2	1	1
22	2	2	1	3	1	1	252.4	2	3	4	6	2	2	2	2	2	2	2	5	2	4	4	2		2	4	1	2	2	3	1	2	3	1	1
22	2	2	4	3	1	2	36.4	2	3	5	1	2	2	1	2	2	2	2	5	2	4	5	2		2	4	5	2	2	1	1	2	2	1	1
22	2	2	1	3	2	2	77.2	2	3	5	1	2	2	1	2	2	2	2	5	2	4	5	2		2	4	3	2	2	1	1	2	2	1	1
22	2	2	1	3	1	2	237.5	2	5	5	2	2	2	2	2	2	2	2	5	2	3	4	2		2	3	3	2	2	1	2	2	2	1	1
22	2	2	1	3	2	1	224.3	2	5	4	1	2	2	2	2	2	2	2	5	2	5	5	2		2	5	3	2	2	2	1	2	4	6	1
22	2	2	1	3	2	1	259.7	2	3	2	6	2	2	2	2	2	2	2	5	2	5	5	2		2	5	3	2	2	1	1	2	2	1	1
22	2	2	1	3	1	1	232.2	1	1	1	1	3	3	2	3	3	3	3	5	3	5	5	2		2	5	3	2	2	2	1	1	1	1	1
22	2	1	1	3	1	3	85	1	3	1	1	3	3	1	3	2	3	3	5	3	5	5	1	1	1	5	3	1	1	4	1	1	2	1	1
22	2	1	1	3	1	4	95.2	1	3	1	1	3	3	1	3	3	3	3	5	3	5	5	2		2	5	2	2	2	1	1	1	3	1	1
22	2	1	1	3	1	2	269.2	1	3	3	1	5	5	2	5	5	5	5	5	5	5	5	2		2	5	3	2	2	2	1	1	2	1	1
22	1	2	1	3	1	1	55.8	1	3	2	1	2	2	1	2	2	1	1	2	2	2	2	2		2	2	1	2	2	1	1	1	2	1	1
22	1	1	2	3	1	3	276.6	2	3	5	6	5	5	2	5	5	5	5	4	5	5	5	2		2	5	3	2	2	2	1	2	2	1	1
22	1	2	1	3	1	2	308.3	2	3	5	2	5	5	1	5	5	5	5	5	5	5	5	2		2	5	3	2	2	1	1	2	2	1	1
22	1	2	1	3	1	1	233.2	2	3	2	6	2	2	1	2	2	4	2	4	2	3	4	2		2	1	1	2	2	3	1	2	2	5	1
22	1	1	1	3	1	4	46.6	1	3	2	2	2	2	1	1	2	2	2	1	1	1	3	2		2	1	3	2	2	1	4	1	2	1	1
22	1	2	1	3	1	3	73.2	1	3	3	1	2	1	1	1	1	1	2	1	1	1	1	2		2	1	3	2	2	2	1	1	1	1	1
22	1	1	1	3	1	2	202.2	2	5	2	6	2	2	2	2	2	2	2	4	1	5	5	2		2	5	3	2	2	2	1	2	2	1	1
22	1	2	1	3	1	4	224.8	1	3	2	1	2	2	2	2	2	2	2	3	2	4	4	1	1	1	4	3	1	1	1	1	1	1	1	1
22	1	1	1	3	1	2	284.2	2	3	4	1	2	2	2	2	2	2	2	3	1	3	4	2		1	3	2	1	2	1	3	2	2	1	1
22	1	1	1	3	1	2	84.9	2	3	5	6	2	2	2	2	2	2	2	3	1	4	4	2		2	4	3	2	2	1	1	2	2	1	1
22	1	1	1	3	1	1	204	2	3	4	6	2	2	2	2	2	2	2	2	2	5	5	2		2	5	3	2	2	2	1	2	2	1	1
22	1	1	1	3	1	2	232.7	2	3	5	6	2	2	2	2	2	2	2	2	2	5	5	2		2	5	2	2	2	1	1	2	2	1	1
22	1	2	1	3	1	1	247.9	2	5	5	6	2	2	2	2	2	2	2	2	2	4	4	2		2	4	3	2	2	1	4	2	2	5	1
22	1	1	1	3	1	3	256.9	1	3	3	1	4	4	2	4	4	4	4	5	4	5	5	2		2	5	3	2	2	2	1	1	2	1	1
22	1	1	1	3	2	3	229.2	1	3	1	1	4	4	2	4	4	4	4	5	4	5	5	2		1	5	3	2	2	1	1	1	2	1	1
22	1	2	1	3	1	3	222.5	1	3	3	1	4	4	2	4	4	4	4	5	4	5	5	2		1	5	3	1	2	1	1	1	1	1	1
22	1	1	1	3	1	1	202.4	2	3	2	1	2	2	2	2	2	2	2	5	2	5	5	2		2	5	5	2	2	1	1	2	2	8	1
22	1	1	1	3	2	1	34.2	2	3	2	6	2	2	1	2	2	2	2	5	2	5	5	2		2	5	5	2	2	1	1	2	2	1	1
22	1	1	1	3	1	2	220.6	2	3	5	6	2	2	2	2	2	2	2	5	2	3	4	2		2	3	3	2	2	1	4	2	5	1	1
22	1	1	1	3	1	1	237.5	2	3	4	6	2	2	2	2	2	2	2	5	2	5	3	2		2	5	3	2	2	1	1	2	4	1	1
22	1	2	1	3	1	1	200.3	2	3	4	6	2	2	2	2	2	2	2	5	2	5	5	2		2	5	2	2	2	2	1	2	2	1	1
22	1	1	11	3	1	1	205	2	3	2	6	2	2	2	2	2	2	2	5	2	5	5	2		2	5	1	2	2	3	1	2	2	1	1
22	1	2	1	3	1	2	245.2	2	3	5	1	2	2	2	2	2	2	2	5	2	5	3	2		2	5	5	2	2	2	3	2	4	1	1
22	1	2	1	3	1	2	202.6	2	3	5	6	2	2	2	2	2	2	2	5	2	4	4	2		2	4	3	2	2	2	1	2	4	1	1
22	1	2	1	3	2	1	227.3	2	5	5	6	2	2	2	2	2	2	2	5	2	5	3	2		2	5	1	2	2	3	2	2	2	1	1
22	1	2	1	3	1	1	229.8	2	3	5	6	2	2	2	4	2	2	2	5	2	3	4	2		2	3	1	2	2	3	1	2	5	1	1
22	1	1	1	3	2	3	69.7	1	3	3	1	3	3	1	3	3	3	3	5	3	5	5	2		2	5	3	2	2	2	1	1	3	1	1
22	1	1	1	3	2	3	209.2	1	3	3	1	3	3	1	3	3	3	3	5	3	5	5	2		2	5	3	2	2	2	1	1	2	1	1
24	2	2	1	3	2	1	86.5	2	3	2	6	2	2	2	2	2	2	2	5	2	5	5	2		2	5	3	2	2	2	1	2	2	1	1
26	2	2	1	3	2	3	39.4	1	3	3	1	4	4	1	4	4	4	4	4	4	5	5	2		2	5	3	2	2	2	1	1	2	1	2
26	2	2	1	3	3	1	64.7	2	3	2	1	2	2	2	2	2	2	2	4	1	5	4	1	1	1	5	5	1	1	1	4	2	2	1	2
26	2	2	1	3	2	1	49.4	2	3	4	6	2	2	2	2	2	2	2	5	2	5	5	2		2	5	3	2	2	1	1	2	2	1	2
26	1	2	1	3	2	2	65.8	2	3	5	1	2	2	2	2	2	2	2	2	2	4	4	2		2	4	3	2	2	4	1	2	2	1	2
26	1	2	1	3	2	2	78.2	2	3	4	6	2	2	2	2	2	2	2	5	2	5	5	2		2	5	3	2	2	2	4	2	2	1	2
27	2	2	1	3	2	2	224.3	2	3	5	1	2	2	2	2	2	2	2	4	2	5	5	2		1	5	3	2	2	2	1	2	2	1	2
27	2	2	1	3	3	3	33.4	1	5	3	1	3	3	1	3	3	3	3	4	3	5	5	2		2	5	3	2	2	2	1	1	4	1	2
27	2	2	1	3	2	2	226.4	2	3	5	6	2	2	2	2	2	2	2	4	1	5	5	2		2	5	2	2	2	4	1	2	2	1	2
27	1	1	1	3	2	1	82.6	2	3	4	6	2	2	2	2	2	2	2	5	2	5	3	2		2	5	3	2	2	1	1	2	2	1	2
28	2	1	1	3	1	4	286.4	1	3	1	1	4	4	1	4	4	4	4	4	4	4	4	2		1	4	3	1	2	2	1	1	2	1	2
28	2	1	3	3	1	3	265.8	1	3	3	2	4	4	1	4	4	4	4	4	4	5	5	2		2	5	2	2	2	2	1	1	3	1	2
28	2	1	7	3	2	2	230.3	2	3	5	6	2	2	2	2	2	2	2	4	2	5	5	2		2	5	3	2	2	2	1	2	2	1	2
28	2	2	1	3	1	1	255.6	2	3	4	6	2	2	2	2	2	2	2	4	2	5	5	2		2	5	3	2	2	2	1	2	2	1	2
28	2	2	1	3	1	1	88.2	2	3	2	6	2	2	2	2	2	2	2	4	2	5	5	2		2	5	3	2	2	2	4	2	2	1	2
28	2	2	1	3	1	3	46.2	1	3	1	1	2	2	1	2	2	2	2	4	2	5	5	2		2	5	3	2	2	2	1	1	2	1	2
28	2	1	2	3	1	1	245.3	2	3	4	1	2	2	2	2	2	2	2	4	1	5	4	2		2	5	3	2	2	1	1	2	2	1	2
28	2	2	3	3	1	2	80.2	2	3	5	6	2	2	2	2	2	2	2	3	2	5	5	2		2	5	5	2	2	4	1	2	2	1	2
28	2	2	1	3	2	1	206.3	2	3	5	6	2	2	2	2	2	2	2	2	2	5	5	2		2	5	3	2	2	2	1	2	2	1	2
28	2	2	1	3	3	1	32.9	2	3	4	1	2	2	2	2	2	2	2	2	2	4	4	2		2	4	3	2	2	4	1	2	2	1	2
28	2	1	2	3	1	1	259.2	2	3	5	1	2	2	2	2	2	2	2	2	2	4	4	2		2	4	1	2	2	1	1	2	2	1	2
28	2	1	2	3	1	3	258.2	1	3	1	2	4	4	1	4	4	4	4	5	4	4	4	2		1	4	3	2	2	1	1	1	2	1	2
28	2	2	1	3	1	3	72.3	1	3	3	1	4	4	1	4	4	4	4	5	4	5	4	2		1	5	2	2	2	2	1	1	5	6	2
28	2	2	1	3	1	1	99.2	2	3	2	6	2	2	2	2	2	2	2	5	2	4	4	2		2	4	3	2	2	2	1	2	4	8	2
28	2	2	1	3	1	2	222.2	2	3	4	6	2	2	2	2	2	2	2	5	2	5	3	2		2	5	5	2	2	4	1	2	2	1	2
28	2	1	1	3	2	3	35.2	1	3	3	1	2	2	1	2	2	2	2	5	2	5	5	2		2	5	5	2	2	2	1	1	2	1	2
28	2	2	1	3	3	2	95.5	2	3	2	5	2	2	2	2	2	2	2	5	2	3	4	2		2	3	3	2	2	2	1	2	4	1	2
28	2	2	1	3	3	2	42.6	2	3	4	1	2	2	2	2	2	2	2	5	2	4	4	1	1	1	4	2	1	1	2	1	2	2	1	2
28	1	1	1	3	1	3	263.4	2	3	4	6	2	2	2	2	2	2	2	4	2	5	5	2		2	5	3	2	2	2	1	2	2	1	2
28	1	1	1	3	2	1	95.5	2	3	5	1	2	2	2	2	2	2	2	4	2	5	4	2		2	5	2	2	2	4	1	2	2	1	2
28	1	1	1	3	1	2	223.4	2	3	4	1	2	2	2	2	2	2	2	3	2	5	5	2		2	5	3	2	2	4	1	2	2	1	2
28	1	2	1	3	1	2	253.7	2	3	4	6	2	2	2	2	2	2	2	3	2	5	5	2		2	5	3	2	2	1	1	2	2	1	2
28	1	2	1	3	1	1	239	2	3	5	1	2	2	2	2	2	2	2	3	2	4	4	2		2	4	3	2	2	1	1	2	2	1	2
28	1	2	1	3	1	2	283.9	2	3	5	6	2	2	2	2	2	4	2	3	2	5	5	2		2	5	5	2	2	2	1	2	2	5	2
28	1	2	1	3	2	2	226.4	2	3	3	6	2	2	2	2	2	2	2	3	2	5	5	2		2	5	3	2	2	4	1	2	2	1	2
28	1	2	1	3	1	2	50.4	2	3	4	5	2	2	2	2	2	2	2	2	2	3	4	2		2	3	2	2	2	2	3	2	2	1	2
28	1	2	1	3	1	1	224.3	2	1	2	6	2	2	2	2	2	2	2	2	2	4	4	2		2	4	3	2	2	2	1	2	2	1	2
28	1	1	3	3	2	2	266	2	3	4	6	2	2	2	2	2	2	2	2	2	4	3	2		2	4	3	2	2	2	1	2	2	1	2
28	1	1	1	3	1	1	222.4	1	4	3	1	4	4	1	4	4	4	4	5	4	5	5	1	1	1	5	1	1	1	2	1	1	2	1	2
28	1	1	3	3	1	3	266.8	1	3	1	1	4	4	1	4	4	4	4	5	4	5	5	2		1	5	3	2	2	2	1	1	2	1	2
28	1	2	1	3	2	3	205.6	1	5	3	1	4	4	1	4	4	4	4	5	4	5	5	2		2	5	3	2	2	4	1	1	2	1	2
28	1	1	1	3	1	4	262.4	1	3	1	1	2	2	1	2	2	2	2	5	2	5	5	2		2	5	3	2	2	2	1	1	2	1	2
28	1	1	1	3	1	2	220.9	2	1	5	6	2	2	2	2	2	2	2	5	2	5	5	2		2	5	3	2	2	2	1	2	4	1	2
28	1	1	3	3	1	1	228.5	2	3	5	6	2	2	2	2	2	2	2	5	2	5	5	2		2	5	1	2	2	3	3	2	2	1	2
28	1	1	1	3	1	1	278.9	2	3	4	6	2	2	2	2	2	2	2	5	2	4	4	2		2	4	2	2	2	2	1	2	2	1	2
28	1	2	1	3	1	1	66.5	2	3	4	1	2	2	2	2	2	2	2	5	2	3	4	2		1	3	3	2	2	1	1	2	2	1	2
28	1	2	1	3	1	1	230.6	2	3	4	6	2	2	2	2	2	2	2	5	2	4	4	2		2	4	3	2	2	1	4	2	2	1	2
28	1	2	1	3	1	2	244.2	2	1	5	6	2	2	2	2	2	2	2	5	2	5	5	2		2	5	2	2	2	1	1	2	2	1	2
28	1	2	1	3	1	2	89.7	2	5	5	6	2	2	2	2	2	2	2	5	2	5	5	1	1	1	5	5	1	1	2	1	2	3	1	2
28	1	2	1	3	1	1	223.4	2	3	2	1	2	2	2	4	2	2	2	5	2	5	5	2		2	5	3	2	2	2	3	2	2	1	2
28	1	1	11	3	2	2	42.6	2	3	5	6	2	2	2	2	2	2	2	2	2	2	2	2		2	4	3	2	2	2	4	2	4	1	2
29	2	2	1	3	3	1	25.3	2	3	2	6	2	2	2	2	2	2	2	2	2	3	3	2		2	4	3	2	2	2	1	2	2	1	2
29	2	2	1	3	2	2	237	2	3	2	6	5	5	2	5	5	5	5	4	5	4	4	2		2	4	3	2	2	2	3	2	4	1	2
29	2	2	1	3	3	1	272.9	1	3	1	2	5	5	1	5	5	5	5	4	2	5	5	2		2	5	3	2	2	1	1	1	1	1	2
29	2	2	1	3	3	1	56.7	2	5	4	6	2	2	2	2	2	2	1	4	2	5	5	2		2	5	3	2	2	2	1	2	2	5	2
29	2	1	2	3	1	2	208.4	2	3	4	1	4	3	2	5	5	5	5	5	5	4	4	2		2	4	2	2	2	2	4	2	2	1	2
29	2	1	1	3	1	4	267.2	1	3	1	1	4	4	1	4	4	4	4	5	4	5	5	2		2	5	3	2	2	2	1	1	5	6	2
29	2	1	2	3	1	4	222.2	1	3	1	1	5	5	1	2	2	5	5	5	5	5	5	2		2	5	3	2	2	1	1	1	2	1	2
29	2	1	1	3	1	3	284.7	1	1	1	1	5	5	2	5	5	5	5	5	2	5	5	2		2	5	3	2	2	1	1	1	1	1	2
29	2	1	1	3	1	3	276.9	2	1	5	6	4	4	2	5	5	5	4	5	4	5	5	2		1	1	3	1	2	1	3	2	2	1	2
29	1	1	2	3	2	1	47.7	2	5	2	1	2	2	1	2	2	2	2	4	2	5	4	2		2	5	3	2	2	4	1	2	2	5	2
29	1	2	1	3	2	2	265.7	2	3	5	6	5	5	2	2	2	2	2	4	2	5	5	2		2	5	2	2	2	1	1	2	2	1	2
29	1	2	1	3	2	3	232.6	1	3	1	1	5	5	2	2	2	2	2	4	2	5	5	2		2	5	2	2	2	1	1	1	1	1	2
29	1	2	2	3	1	1	229.4	2	3	2	6	5	5	5	5	5	5	4	4	5	5	5	2		2	3	1	2	2	3	1	2	4	1	2
29	1	2	1	3	1	1	223.8	2	5	4	6	2	4	4	4	4	4	4	5	5	5	4	2		1	3	2	2	2	2	1	2	2	1	2
29	1	1	1	3	2	3	248.3	1	3	2	1	4	4	2	4	4	4	5	5	4	5	5	2		2	5	3	2	2	1	1	1	2	1	2
29	1	2	1	3	2	3	222.9	1	3	3	1	4	4	2	4	4	4	4	5	4	5	5	2		2	5	3	2	2	1	1	1	1	1	2
29	1	2	3	3	1	3	250.8	1	3	3	3	4	4	2	5	4	4	4	5	4	5	5	2		2	5	3	2	2	2	1	1	2	1	2
29	1	1	5	3	1	3	285.2	1	3	2	2	4	5	2	5	5	5	5	5	5	5	5	2		2	5	3	2	2	1	1	1	2	1	2
29	1	1	1	3	1	3	202.3	2	3	5	6	5	5	2	4	5	5	5	5	5	4	4	2		2	4	3	2	2	1	1	2	2	1	2
29	1	2	1	3	1	4	204.2	1	3	5	1	5	5	2	5	5	5	5	5	5	5	5	2		2	5	3	2	2	1	1	1	2	1	2
29	1	2	4	3	1	2	265.3	2	5	4	6	5	5	2	5	5	4	4	5	4	4	4	2		2	4	2	2	2	2	1	2	2	1	2
29	1	2	1	3	1	1	48.2	2	3	4	6	2	2	1	2	2	2	2	2	2	2	1	2		2	5	1	2	2	3	1	2	2	1	2
29	1	2	1	3	1	1	230.5	2	3	5	1	4	5	2	5	5	5	5	5	5	5	3	2		2	5	3	2	2	2	1	2	2	1	2
30	2	2	1	3	2	2	64.2	1	3	4	6	2	2	2	2	2	2	2	4	2	4	4	2		2	4	3	2	2	2	1	2	1	1	2
30	2	2	1	3	3	2	200.3	2	3	5	6	5	5	2	4	4	5	5	4	5	5	5	2		2	5	2	2	2	1	1	2	4	1	2
30	2	2	1	3	3	1	276.7	2	3	5	1	4	5	2	4	4	5	5	4	5	5	3	1	1	1	5	2	1	1	1	1	2	2	1	2
30	2	2	4	3	2	2	262.2	2	3	5	1	5	5	2	5	5	5	5	4	5	5	5	2		2	5	3	2	2	4	1	1	2	1	2
30	2	2	1	3	3	1	222.5	2	3	5	6	5	5	2	5	5	5	5	5	5	4	4	2		2	4	5	2	2	3	1	2	2	1	2
30	2	1	1	3	2	3	64.9	1	3	3	1	2	2	1	2	2	2	2	1	1	1	1	2		1	5	3	2	2	4	1	1	2	1	2
30	2	1	1	3	2	4	29.2	1	3	1	1	2	2	1	2	2	2	2	1	2	1	1	2		2	5	3	2	2	2	2	1	4	1	2
30	2	1	1	3	2	2	89.7	2	3	2	6	4	2	2	2	2	2	2	1	2	1	2	2		2	4	3	2	2	4	1	2	2	1	2
30	2	2	1	3	3	1	73.8	2	3	4	6	2	2	2	2	2	2	2	2	2	1	2	2		1	3	3	1	2	2	1	2	2	1	2
30	2	2	1	3	3	1	84.6	2	3	4	6	4	2	2	2	2	2	2	2	2	2	2	2		2	4	5	2	2	3	1	2	3	1	2
30	2	2	5	3	3	1	238.4	2	3	1	6	5	2	2	2	2	2	2	5	2	4	4	2		2	4	2	2	2	4	1	2	2	1	2
30	2	2	1	3	2	2	72.3	2	3	4	6	2	2	2	2	2	2	2	5	2	4	4	1	1	1	4	2	1	1	2	1	2	2	1	2
30	2	1	1	3	2	3	97.5	1	3	1	1	4	2	1	2	2	2	2	5	2	1	4	2		2	1	3	2	2	2	1	1	2	1	2
30	1	2	1	3	3	1	78.2	2	3	1	6	2	2	2	2	2	2	2	4	2	3	4	2		2	3	3	2	2	2	1	2	2	1	2
30	1	2	1	3	3	1	263	2	5	5	2	5	5	5	5	5	5	5	4	5	5	3	1	1	1	5	2	1	1	1	1	2	2	8	2
30	1	2	1	3	2	3	75.2	1	3	3	1	2	2	1	2	2	2	2	4	2	5	5	2		2	5	3	2	2	2	1	1	1	1	2
30	1	2	1	3	3	1	205	2	3	4	1	5	2	2	2	2	2	2	3	2	4	4	2		2	4	3	2	2	2	1	2	4	1	2
30	1	1	1	3	2	2	86.6	2	3	2	6	3	2	2	2	2	2	2	5	2	4	4	2		2	4	3	2	2	4	1	2	5	6	2
30	1	2	1	3	3	1	75.8	2	3	5	6	2	2	2	2	2	2	2	5	2	5	5	2		2	5	3	2	2	4	4	2	2	1	2
30	1	2	1	3	2	3	83.2	1	3	2	1	2	2	1	2	2	2	2	5	2	5	5	2		2	5	3	2	2	4	1	1	2	1	2
30	1	2	1	3	2	3	83.9	1	3	1	1	3	3	1	1	3	3	3	5	3	5	5	2		2	5	3	2	2	1	1	1	4	1	2
32	2	2	1	3	3	1	260.2	2	3	4	6	4	5	2	4	2	2	2	4	2	4	4	2		2	4	3	2	2	2	1	2	4	1	2
32	2	2	1	3	2	2	264.2	2	3	5	6	4	5	2	5	2	2	2	4	2	3	4	2		2	3	2	2	2	1	1	2	2	1	2
32	2	1	6	3	2	2	222.2	2	3	2	6	5	5	2	5	2	2	2	4	2	5	3	2		2	5	3	2	2	1	1	2	2	1	2
32	2	1	1	3	3	1	206.3	2	3	5	6	5	5	2	5	2	2	2	4	2	5	5	2		2	5	2	2	2	1	1	2	3	1	2
32	2	1	1	3	3	1	72.3	2	3	2	5	2	2	2	3	2	2	2	4	2	5	5	2		2	5	2	2	2	1	1	2	4	5	2
32	2	1	1	3	3	2	203.9	2	3	5	6	5	5	2	5	2	2	2	4	2	4	4	2		2	4	3	2	2	1	1	2	2	1	2
32	2	2	1	3	3	1	225.2	2	5	4	6	5	5	2	5	2	2	2	3	2	3	4	1	1	1	3	3	1	1	2	1	2	2	1	2
32	2	2	1	3	2	1	53.5	2	3	4	6	2	2	2	2	2	2	2	3	1	5	5	2		2	5	3	2	2	2	3	2	2	1	2
32	2	2	1	3	3	1	282.6	2	3	4	6	5	5	2	5	2	2	2	2	2	5	5	2		2	5	1	2	2	3	4	2	4	6	2
32	2	1	2	3	2	4	264	1	3	3	1	4	4	2	4	4	4	4	5	4	5	5	2		1	5	2	2	2	2	1	1	1	1	2
32	2	1	1	3	2	3	232.4	2	3	1	6	4	5	2	5	2	2	2	5	2	5	4	2		2	5	3	2	2	2	1	2	2	1	2
32	2	1	1	3	3	1	223.5	2	3	5	6	5	5	2	5	2	2	2	5	2	5	5	2		2	5	1	2	2	3	1	2	2	1	2
32	2	1	1	3	2	4	202.4	2	3	5	6	5	5	2	5	2	2	2	5	2	5	3	2		2	5	3	2	2	2	1	2	2	1	2
32	2	1	3	3	2	3	266	2	3	4	1	5	5	2	5	2	2	2	5	2	3	4	2		2	3	3	2	2	2	1	2	2	1	2
32	2	1	1	3	2	2	257.9	2	3	5	6	5	5	2	5	2	2	2	5	2	4	4	2		2	4	1	2	2	3	3	2	3	1	2
32	2	1	3	3	2	2	228.4	2	3	5	6	5	5	2	5	2	2	2	5	2	4	4	2		2	4	3	2	2	2	1	2	2	1	2
32	2	2	3	3	3	1	85	2	3	5	1	2	2	2	2	2	2	2	5	2	5	5	1	1	1	5	1	1	1	3	2	2	2	1	2
32	2	2	1	3	3	2	252.9	2	3	2	2	5	5	2	5	2	2	2	5	2	5	5	2		2	5	3	2	2	2	1	2	2	1	2
32	2	2	1	3	3	2	82.6	2	3	5	1	2	2	2	2	2	2	2	5	2	5	5	2		2	5	3	2	2	2	1	2	2	1	2
32	2	1	1	3	3	1	270.2	2	3	4	6	2	2	2	5	2	2	2	5	2	5	5	1	1	1	5	5	1	1	2	1	2	4	6	2
32	2	1	2	3	2	2	225.2	2	3	5	1	2	2	2	5	2	2	2	5	2	3	4	2		2	3	3	2	2	2	1	2	2	1	2
32	2	1	1	3	3	1	249.5	2	3	2	6	2	2	2	5	2	2	2	5	2	5	4	2		2	5	1	2	2	3	1	2	2	1	2
32	2	1	1	3	3	1	225.9	2	3	4	6	2	2	2	5	2	2	2	5	2	4	4	2		2	4	1	2	2	3	1	2	2	1	2
32	2	1	2	3	3	1	256.3	2	3	5	6	2	2	2	5	2	2	2	5	2	5	5	2		2	5	1	2	2	3	1	2	2	1	2
32	2	1	1	3	3	1	66.5	2	3	4	6	2	2	2	2	2	2	2	5	2	5	5	2		2	5	5	2	2	2	1	2	2	1	2
32	2	2	1	3	2	1	64.7	2	3	2	6	2	2	2	2	2	2	2	5	2	5	5	2		2	5	3	2	2	2	1	2	2	1	2
32	2	2	1	3	3	5	230.3	2	3	4	1	2	2	2	5	2	2	2	5	2	5	4	2		2	5	2	2	2	4	1	2	2	1	2
32	2	2	1	3	2	1	265.8	2	3	5	1	2	2	2	4	2	2	2	5	2	5	5	2		2	5	3	2	2	1	1	2	2	1	2
32	2	2	1	3	3	2	245.3	2	3	2	6	2	2	2	5	2	2	2	5	2	4	4	2		2	4	2	2	2	1	1	2	2	1	2
32	2	2	4	3	3	2	234.4	1	3	3	1	3	3	1	4	3	3	3	5	3	5	5	2		2	5	3	2	2	2	1	1	2	1	2
32	1	2	1	3	3	2	54.5	1	3	3	1	4	4	1	4	4	4	4	4	4	5	5	2		2	5	5	2	2	2	1	1	5	6	2
32	1	1	1	3	2	2	86.5	2	3	5	5	2	2	2	2	2	2	2	4	2	4	4	2		2	4	5	2	2	2	1	2	2	1	2
32	1	2	1	3	3	1	62.2	2	5	5	6	2	2	2	2	2	2	2	4	2	5	5	2		2	5	2	2	2	2	1	2	2	1	2
32	1	2	1	3	3	2	69	2	3	2	6	2	2	2	2	2	2	2	4	2	5	5	2		2	5	3	2	2	1	1	2	2	1	2
32	1	1	1	3	2	3	59	2	3	4	6	2	2	2	2	2	2	2	2	2	4	4	2		2	4	5	2	2	4	1	2	5	6	2
32	1	2	1	3	3	2	232.4	2	3	2	6	5	5	2	4	5	4	5	5	5	4	4	2		2	4	3	2	2	4	4	2	3	1	2
32	1	1	1	3	2	2	53.2	2	3	2	6	2	2	2	2	2	2	2	2	2	4	4	2		2	4	3	2	2	4	1	2	2	1	2
32	1	1	2	3	2	2	264.5	2	3	1	6	5	5	2	5	5	5	5	5	5	5	4	2		2	5	3	2	2	1	1	2	2	1	2
32	1	1	1	3	2	4	242.5	1	3	3	1	5	5	2	5	5	5	5	5	5	5	5	2		2	5	3	2	2	2	4	1	2	1	2
32	1	1	2	3	2	3	387.5	2	3	2	6	5	5	2	5	5	5	5	5	5	4	4	2		2	4	3	2	2	2	1	2	4	1	2
32	1	2	5	3	3	1	232.4	2	3	4	6	5	5	2	5	5	5	5	5	5	4	4	2		2	4	1	2	2	3	1	2	2	1	2
32	1	2	1	3	3	1	73.8	2	3	5	6	2	2	2	2	2	2	2	5	2	5	5	2		2	5	3	2	2	4	1	2	2	1	2
32	1	2	1	3	3	1	84.6	2	3	5	6	2	2	2	2	2	2	3	5	2	4	4	2		2	4	3	2	2	4	1	2	2	1	2
32	1	2	1	3	3	1	27.2	2	3	5	6	2	2	2	2	2	2	3	5	2	5	5	2		2	5	5	2	2	1	1	2	2	1	2
32	1	2	1	3	3	2	46.6	2	3	5	6	2	2	2	2	2	2	2	5	2	4	4	2		2	4	3	2	2	2	1	2	2	1	2
32	1	2	4	3	3	2	256.9	2	3	2	6	5	4	1	4	4	4	5	5	5	5	4	2		2	5	3	2	2	4	1	2	2	1	2
32	1	2	4	3	3	2	258.4	2	3	4	6	5	5	2	5	5	5	5	5	5	5	5	2		2	5	3	2	2	2	1	2	3	6	2
32	1	2	1	3	2	1	224.9	2	3	5	6	5	5	2	5	5	4	5	5	5	5	5	2		2	5	2	2	2	1	1	2	2	1	2
32	1	1	1	3	2	3	206.9	1	3	4	1	5	3	1	5	3	5	5	5	5	5	5	2		2	5	3	2	2	2	1	1	2	1	2
33	2	1	3	3	3	1	332.2	2	3	5	6	5	5	2	5	5	5	5	4	5	4	4	2		2	4	2	2	2	1	2	2	2	1	2
33	2	1	1	3	3	1	224.5	2	3	2	6	5	5	2	5	5	5	5	4	5	3	4	2		2	3	3	2	2	1	1	2	2	1	2
33	2	1	1	3	2	3	232.2	1	3	1	1	5	5	1	5	5	5	4	4	5	5	4	1		1	5	3	1	1	2	1	1	2	1	2
33	2	1	1	3	3	2	232.4	2	3	4	1	4	4	2	5	5	5	5	4	5	4	4	2		2	4	2	2	2	2	1	2	4	1	2
33	2	1	2	3	3	2	208.2	2	3	4	6	5	5	2	5	5	5	5	4	5	4	4	2		2	4	2	2	2	2	1	2	4	1	2
33	2	2	1	3	3	2	276	2	3	2	1	4	5	2	5	5	5	5	4	5	3	4	2		2	3	3	2	2	2	1	2	2	1	2
33	2	1	1	3	3	4	202.5	1	3	3	1	4	4	1	5	5	5	4	5	4	5	5	2		2	5	3	2	2	2	1	1	2	1	2
33	2	2	1	3	3	3	79.4	1	3	3	1	4	4	1	4	4	3	4	5	4	5	5	1	1	1	5	3	1	1	2	1	1	3	1	2
33	2	1	1	3	3	1	99.4	2	3	4	6	2	2	2	2	2	2	2	5	3	5	5	2		2	5	1	2	2	3	4	2	2	1	2
33	2	2	2	3	3	2	239.2	2	3	2	1	5	5	2	4	5	5	4	5	5	5	5	2		2	5	3	2	2	2	1	2	2	1	2
33	2	2	1	3	2	1	224.9	2	3	4	2	5	5	2	5	5	5	5	5	5	5	4	2		2	5	1	2	2	3	2	2	2	1	2
33	1	1	2	3	2	3	202.3	1	3	3	1	4	4	2	4	4	4	5	4	4	5	5	2		1	5	3	2	2	4	1	1	4	1	2
33	1	1	1	3	3	1	237.9	2	3	4	6	5	5	2	5	5	5	5	4	5	4	4	2		2	4	3	2	2	2	1	2	2	1	2
33	1	1	8	3	3	1	253.7	2	3	2	1	5	5	2	5	5	5	5	4	5	5	5	2		2	5	3	2	2	2	1	2	2	1	2
33	1	1	1	3	3	3	230.6	1	3	3	1	3	5	2	5	3	5	5	4	5	5	5	2		2	5	3	2	2	4	1	1	2	1	2
33	1	2	1	3	2	1	229.4	2	3	1	2	5	5	2	5	5	5	4	3	5	5	4	2		2	5	1	2	2	3	1	2	5	5	2
33	1	1	3	3	3	1	226.2	2	3	2	6	5	5	2	5	5	5	5	2	5	5	4	2		2	5	2	2	2	1	1	2	2	1	2
33	1	2	1	3	2	1	292.4	2	3	5	6	5	5	2	5	5	5	4	2	5	4	4	1	1	1	4	1	1	1	3	1	2	4	1	2
33	1	2	1	3	3	2	276.6	2	3	2	1	5	5	2	5	5	5	5	2	5	1	4	2		2	1	3	2	2	1	1	2	2	1	2
33	1	2	1	3	2	2	85	2	3	4	6	2	2	2	2	2	2	2	5	3	5	3	2		2	5	3	2	2	2	1	2	2	1	2
33	1	2	1	3	3	2	276.7	2	3	5	1	5	5	2	4	5	5	5	5	4	4	4	2		2	4	3	2	2	2	1	2	2	1	2
33	1	2	1	3	3	2	85	2	3	2	5	2	2	2	2	2	2	2	5	2	5	5	2		2	5	3	2	2	2	1	2	2	1	2
33	1	2	1	3	3	2	225.4	2	3	5	6	5	4	2	5	5	5	5	5	4	5	5	2		2	5	3	2	2	2	1	2	2	8	2
34	2	1	8	3	3	1	265	2	3	5	6	5	5	2	4	4	5	5	4	5	5	5	2		2	5	3	2	2	2	1	2	2	1	2
34	2	1	1	3	2	3	229.5	1	3	2	1	3	4	1	4	3	3	3	4	3	5	4	2		2	5	3	2	2	4	1	1	4	1	2
34	2	2	3	3	3	2	208	2	3	5	6	5	4	2	4	4	4	5	3	5	5	5	2		2	5	5	2	2	2	1	2	2	1	2
34	2	2	1	3	3	2	59.3	2	3	5	6	2	2	2	2	2	2	2	3	2	5	4	2		2	5	3	2	2	2	1	2	5	1	2
34	2	1	1	3	3	1	258.4	2	3	4	1	5	5	2	5	5	4	5	5	4	5	5	2		2	5	2	2	2	2	4	2	2	5	2
34	2	1	1	3	2	4	233.3	2	3	2	6	5	5	2	5	5	4	5	4	4	5	3	2		2	5	2	2	2	2	1	2	2	1	2
34	2	1	3	3	2	1	224.3	2	3	4	6	5	5	2	5	4	4	5	5	4	4	4	2		2	4	5	2	2	4	1	2	2	1	2
34	2	2	1	3	3	2	253.2	2	3	4	6	4	5	2	5	4	4	5	5	4	5	5	1	1	1	5	3	1	1	2	1	2	4	1	2
34	2	2	1	3	3	2	266.2	2	3	5	6	4	5	2	5	4	4	4	5	4	3	4	2		2	3	3	2	2	4	1	2	2	1	2
34	2	1	3	3	2	3	265.8	1	3	1	1	5	3	1	3	3	3	3	5	3	5	5	2		2	5	2	2	2	2	1	1	2	1	2
34	2	1	1	3	3	2	226.4	2	3	4	6	5	5	2	4	4	5	5	5	5	4	4	2		2	4	5	2	2	4	1	2	2	1	2
34	2	2	1	3	2	1	265.3	2	3	2	1	4	5	2	4	4	5	5	5	5	3	4	2		2	3	2	2	2	4	1	2	2	5	2
34	1	1	1	3	3	1	232.2	2	3	4	2	5	4	2	4	4	5	4	4	5	4	4	2		2	4	3	2	2	2	1	2	2	1	2
34	1	1	11	3	2	4	285	1	3	1	1	5	4	1	4	4	4	5	4	5	5	5	1	1	1	5	2	1	1	4	1	1	1	1	2
34	1	1	3	3	2	2	237.5	2	3	5	6	5	4	2	4	4	5	5	4	5	5	4	2		2	5	3	2	2	2	1	2	3	1	2
34	1	1	2	3	2	1	222.5	2	3	5	6	5	4	2	4	4	4	5	4	5	5	3	2		2	5	3	2	2	2	1	2	2	1	2
34	1	1	1	3	3	1	284.7	2	3	2	6	4	4	2	4	4	4	5	4	5	5	5	2		2	5	3	2	2	4	1	2	2	1	2
34	1	1	1	3	2	2	254.4	2	3	1	6	4	4	2	4	4	4	5	4	5	3	4	2		2	3	3	2	2	4	1	2	2	1	2
34	1	2	1	3	2	2	49.4	2	3	5	6	2	2	2	2	2	2	5	2	2	5	5	2		2	5	3	2	2	2	1	2	4	1	2
34	1	2	1	3	2	1	76.4	2	3	2	6	2	2	2	2	2	2	4	3	2	5	5	2		2	5	1	2	2	2	1	2	2	1	2
34	1	2	1	3	3	2	276.6	2	3	4	6	5	5	2	5	5	4	5	5	5	3	3	2		2	3	3	2	2	4	3	2	2	1	2
34	1	2	1	3	3	3	269.2	1	3	1	1	3	5	1	3	3	3	3	5	3	5	4	2		2	5	3	2	2	2	1	1	2	1	2
35	2	1	1	3	3	1	253.2	2	3	4	6	5	5	2	5	5	5	4	4	4	5	5	2		2	5	1	2	2	2	1	2	2	1	2
35	2	2	1	3	3	2	229.5	1	3	1	1	5	5	1	5	5	5	4	4	4	5	5	2		2	5	1	2	2	2	1	1	3	6	2
35	2	2	1	3	3	2	222.9	1	3	1	1	5	5	1	5	5	5	4	4	4	5	5	2		2	5	1	2	2	3	1	1	2	1	2
35	2	2	1	3	3	2	256.8	2	3	2	6	5	5	2	5	4	5	4	4	4	5	5	2		2	5	1	2	2	3	1	2	2	1	2
35	2	1	2	3	3	1	236.6	2	3	5	6	5	5	2	5	5	5	4	3	5	3	3	2		2	3	3	2	2	4	1	2	2	1	2
35	2	2	13	3	3	2	227.6	2	3	5	6	5	5	2	5	5	5	5	3	5	4	4	2		2	4	5	2	2	2	1	2	4	1	2
35	2	2	1	3	2	1	205.6	2	3	4	1	5	5	2	4	4	5	5	3	4	5	5	2		2	5	3	2	2	2	1	2	2	1	2
35	2	1	1	3	2	3	242.5	1	3	1	1	5	5	1	4	4	5	5	5	4	5	4	2		2	5	3	2	2	1	4	1	2	1	2
35	2	1	1	3	2	2	286.8	1	3	1	1	5	5	1	4	4	4	5	5	4	5	5	2		2	5	3	2	2	1	1	1	2	1	2
35	2	2	1	3	3	2	237.6	2	3	5	6	5	4	2	4	4	4	5	5	4	5	5	2		2	5	3	2	2	2	1	2	2	1	2
35	2	2	1	3	2	2	282.3	1	3	3	1	3	3	1	5	3	4	3	5	3	4	4	2		2	4	3	2	2	1	1	1	4	1	2
35	2	2	4	3	3	2	252.9	2	3	5	6	4	4	2	5	4	4	4	5	4	4	4	2		2	4	3	2	2	1	4	2	4	1	2
35	2	2	1	3	2	1	278.9	2	4	1	6	4	5	2	5	4	4	4	5	4	3	4	1	1	1	3	3	1	1	2	1	2	2	1	2
35	1	1	1	3	2	4	226.4	1	3	1	1	3	3	1	3	3	3	3	4	3	4	4	2		2	4	3	2	2	1	1	1	1	1	2
35	1	1	1	3	2	1	259.7	2	3	5	6	4	5	2	4	4	4	5	3	4	5	5	2		2	5	1	2	2	3	1	2	2	1	2
35	1	2	1	3	3	2	290	2	3	2	1	5	5	2	4	4	4	5	3	5	5	3	1	1	1	5	2	1	1	1	1	2	2	1	2
35	1	2	12	3	2	1	233.2	2	3	5	6	5	5	2	4	5	4	4	3	5	4	4	2		2	4	3	2	2	4	1	2	2	1	2
35	1	2	1	3	3	3	257.4	1	3	3	1	5	5	1	4	4	4	4	5	4	4	4	2		1	4	3	2	2	4	1	1	2	1	2
35	1	2	1	3	3	2	54.5	2	3	4	6	3	3	2	2	5	4	5	5	5	3	4	2		2	3	3	2	2	2	1	2	3	1	2
35	1	1	1	3	2	4	232.6	1	3	2	1	3	3	2	4	3	3	3	5	3	5	5	2		2	5	3	2	2	2	1	1	2	1	2
36	2	1	1	3	2	3	202.3	1	3	3	1	4	4	2	4	4	4	5	4	2	5	5	2		2	5	3	2	2	2	1	1	2	1	3
36	2	2	1	3	3	3	206.3	2	3	5	1	4	5	2	4	4	4	5	4	2	5	3	2		2	5	3	2	2	1	1	2	3	1	3
36	2	1	1	3	3	1	226.2	2	3	5	6	4	5	2	4	4	4	4	3	2	5	5	2		2	5	3	2	2	2	1	2	2	1	3
36	2	2	1	3	3	3	66.5	1	3	3	1	3	3	1	3	3	3	3	3	3	5	4	2		2	5	2	2	2	1	1	1	1	1	3
36	2	2	4	3	3	2	239.3	2	3	5	1	5	5	2	4	4	4	4	4	4	3	4	2		2	3	3	2	2	4	1	2	4	1	3
36	2	2	1	3	2	2	222.2	2	3	5	1	5	5	2	4	4	4	4	4	4	3	4	1	1	1	3	5	1	1	4	2	2	2	1	3
36	2	2	1	3	2	1	80.2	2	3	4	6	2	2	2	3	2	2	2	5	2	5	5	2		2	5	3	2	2	4	1	2	3	1	3
36	2	2	1	3	3	1	203.9	2	3	5	6	4	5	2	4	4	4	4	5	4	5	5	2		2	5	3	2	2	2	3	2	2	1	3
36	2	2	1	3	2	2	253.7	2	3	4	6	5	5	2	5	5	4	4	5	5	3	4	2		2	3	3	2	2	1	1	2	4	6	3
36	2	2	2	3	3	2	230.6	2	3	5	6	4	5	2	4	4	4	4	5	4	5	3	2		2	5	5	2	2	2	2	2	4	1	3
36	2	2	1	3	3	3	230.2	2	3	2	6	4	5	2	4	4	4	4	5	4	5	3	2		2	5	5	2	2	2	1	2	2	8	3
36	2	2	1	3	3	2	270.9	2	3	2	6	5	5	2	5	3	4	4	5	5	4	4	2		2	4	3	2	2	1	4	2	2	1	3
36	1	1	1	3	2	2	253.2	2	3	4	5	5	5	2	5	3	4	4	4	5	4	4	2		2	4	3	2	2	4	1	2	3	1	3
36	1	2	1	3	3	1	263	2	3	5	6	5	5	2	5	5	4	4	4	5	5	4	2		2	5	3	2	2	4	2	2	2	1	3
36	1	1	1	3	3	1	222.5	2	3	2	6	4	4	2	4	4	4	4	3	4	5	4	2		2	5	3	2	2	2	1	2	2	1	3
36	1	2	1	3	2	2	72.3	2	3	2	6	2	2	2	2	2	2	2	3	2	5	5	2		2	5	3	2	2	1	1	2	2	1	3
36	1	2	3	3	2	2	256.2	2	3	4	6	5	5	2	5	3	4	4	3	5	4	4	2		2	4	3	2	2	2	1	2	3	6	3
36	1	1	1	3	2	2	263.7	1	3	1	2	5	5	1	5	3	4	4	3	5	5	4	2		2	5	2	2	2	2	1	1	5	6	3
36	1	1	3	3	3	2	244.2	1	3	4	1	4	4	1	4	4	4	4	5	4	5	5	2		2	5	5	2	2	1	1	1	1	1	3
36	1	2	1	3	2	2	232.7	2	3	2	6	4	4	2	4	3	4	4	5	4	3	4	2		2	3	2	2	2	2	1	2	2	1	3
36	1	2	1	3	2	2	278.4	2	3	4	6	5	5	2	5	3	4	4	5	5	5	4	2		2	5	5	2	2	2	1	2	2	1	3
36	1	2	1	3	3	2	232.6	2	3	5	6	4	4	2	4	3	4	4	5	4	5	3	2		2	5	3	2	2	4	3	2	2	5	3
37	2	1	3	3	3	1	234.6	2	3	1	6	4	5	2	4	4	4	4	2	4	4	4	2		2	4	1	2	2	3	1	2	5	6	3
37	2	1	1	3	2	3	205.2	1	3	1	1	4	4	1	4	4	4	4	5	4	5	4	2		2	5	3	2	2	2	1	1	1	1	3
37	2	1	8	3	2	3	247	1	3	1	1	4	4	1	4	4	4	4	5	4	5	5	2		2	5	3	2	2	2	1	1	2	1	3
37	2	1	1	3	2	4	237.5	1	3	5	1	4	4	1	4	4	4	4	5	4	5	5	2		2	5	3	2	2	2	1	1	2	1	3
37	2	1	1	3	3	1	224.5	2	3	4	6	4	4	2	4	4	4	4	5	4	3	4	2		2	3	3	2	2	2	3	2	2	1	3
37	2	1	3	3	2	4	232.2	1	3	1	1	4	4	1	4	4	4	4	5	4	5	4	2		2	5	5	2	2	2	3	1	2	1	3
37	2	1	1	3	3	1	232.4	2	3	5	1	4	4	1	5	4	5	5	5	4	4	4	2		2	4	3	2	2	2	1	2	2	1	3
37	1	1	1	3	3	1	264.5	2	3	5	6	5	5	2	5	4	5	5	4	4	5	5	2		2	5	3	2	2	2	1	2	5	1	3
37	1	1	3	3	2	4	272.5	1	3	3	1	5	5	1	5	4	5	5	4	4	5	5	2		2	5	3	2	2	2	1	1	1	1	3
37	1	1	1	3	2	2	234.2	2	3	4	6	4	4	2	4	3	4	4	4	4	1	4	2		2	1	1	2	2	2	1	2	2	1	3
37	1	1	2	3	2	2	247.2	2	3	5	6	4	4	2	5	5	5	5	4	4	5	5	2		2	5	1	2	2	3	1	2	2	1	3
37	1	2	1	3	3	3	205.5	1	3	1	1	4	4	1	5	4	5	5	3	4	4	4	2		2	4	2	2	2	4	1	1	1	1	3
37	1	1	3	3	2	2	233.8	2	3	2	2	5	5	2	5	4	5	5	2	4	5	5	2		2	5	1	2	2	3	4	2	4	6	3
37	1	2	1	3	2	2	58.4	2	3	5	6	2	2	2	2	2	2	2	5	2	5	3	2		2	5	3	2	2	4	1	2	2	1	3
37	1	2	1	3	2	1	264.5	2	3	4	1	4	4	2	5	4	5	5	5	5	5	5	2		2	5	3	2	2	2	2	2	2	1	3
37	1	2	1	3	2	2	220.2	2	3	5	6	4	4	2	4	4	4	4	5	4	3	4	2		2	3	3	2	2	2	1	2	2	1	3
38	2	1	3	3	3	1	279.8	2	3	5	5	5	5	2	5	4	5	5	4	5	5	5	2		2	5	1	2	2	4	1	2	4	1	3
38	2	1	1	3	3	1	302.4	2	3	5	6	5	5	2	2	3	2	2	4	5	5	3	2		2	5	1	2	2	3	3	2	1	1	3
38	2	2	1	3	3	2	82.7	2	3	4	6	2	2	2	2	2	2	2	4	2	3	4	2		2	3	2	2	2	5	2	2	2	1	3
38	2	1	6	3	3	3	299.3	2	3	4	1	5	5	2	5	4	5	5	3	5	3	4	2		2	3	3	2	2	2	1	2	2	1	3
38	2	1	8	3	2	2	224.9	2	4	5	6	4	4	2	4	3	4	4	2	4	4	4	1	1	1	4	1	1	1	3	1	2	2	1	3
38	2	2	1	3	3	3	239.2	2	3	4	6	4	4	2	4	4	4	4	5	4	5	4	2		2	5	3	2	2	2	1	2	2	1	3
38	2	1	1	3	2	4	264.2	1	3	1	1	5	5	1	3	3	3	3	5	5	5	5	1	1	1	5	3	1	1	2	1	1	1	1	3
38	2	1	1	3	3	1	254	2	3	2	6	5	5	2	5	4	5	5	5	5	5	4	2		2	5	3	2	2	2	3	2	4	1	3
38	1	2	1	3	3	2	253.2	2	3	2	6	5	5	2	5	4	5	5	4	5	3	4	2		2	3	3	2	2	2	1	2	2	1	3
38	1	2	2	3	2	2	202.5	2	3	4	6	4	4	2	4	3	4	4	4	4	4	4	2		2	4	3	2	2	1	1	2	2	1	3
38	1	2	1	3	3	2	83.4	2	3	2	5	2	2	2	3	2	3	3	4	2	4	4	2		2	4	2	2	2	2	1	2	4	1	3
38	1	2	1	3	3	2	99.4	2	3	2	6	3	2	2	4	2	4	4	3	2	5	3	2		2	5	3	2	2	1	4	2	3	1	3
38	1	1	1	3	2	3	292.2	1	3	2	1	5	5	1	5	4	5	5	2	5	5	4	2		2	5	5	2	2	1	1	1	4	1	3
38	1	1	2	3	2	3	262.8	1	3	1	2	5	4	1	5	4	5	5	5	5	5	4	2		2	5	3	2	2	2	1	1	1	1	3
39	2	1	1	3	2	1	65.8	2	3	2	6	2	2	2	2	2	2	2	4	2	5	4	1	1	1	5	1	1	1	3	3	2	4	5	3
39	2	1	1	3	3	1	53.2	2	3	2	1	2	2	2	3	2	3	3	4	2	3	3	2		2	3	1	2	2	3	1	2	2	1	3
39	2	1	1	3	3	3	202.2	1	3	1	1	4	3	1	5	3	5	5	4	4	5	5	2		2	5	3	2	2	2	1	1	1	1	3
39	2	1	1	3	2	3	292.4	1	3	2	2	5	5	1	5	3	5	5	4	5	5	5	2		2	5	3	2	2	2	1	1	1	1	3
39	2	1	1	3	2	1	78.2	2	3	4	6	2	3	2	2	2	2	2	4	1	1	4	2		2	1	1	2	2	3	3	2	2	5	3
39	2	1	1	3	2	3	298.5	1	3	1	1	5	5	1	4	4	4	4	5	5	5	4	2		1	5	3	2	2	2	1	1	2	1	3
39	2	1	1	3	2	2	234.7	2	3	1	6	5	4	2	4	3	4	4	5	5	3	4	2		2	3	3	2	2	2	1	2	1	1	3
39	2	1	1	3	2	3	257.5	1	3	1	1	5	4	1	5	3	5	5	5	5	5	4	2		2	5	3	2	2	1	2	1	4	1	3
39	2	2	1	3	3	2	283.9	2	3	1	6	5	5	2	5	4	5	5	5	5	5	4	2		2	5	3	2	2	2	1	2	2	1	3
39	2	2	1	3	2	1	292.7	2	3	2	6	5	5	2	5	4	5	5	5	5	4	4	2		2	4	2	2	2	1	1	2	5	1	3
39	2	2	1	3	3	3	209.2	1	3	1	1	4	3	1	3	3	3	3	5	4	5	4	2		2	5	3	2	2	2	1	1	1	1	3
39	1	1	1	3	3	1	254.2	2	3	5	6	5	3	2	5	3	5	5	3	5	3	4	2		2	3	1	2	2	3	1	2	4	1	3
39	1	1	1	3	2	2	295.2	2	3	5	6	5	5	2	5	4	5	5	3	5	4	4	2		2	4	3	2	2	2	1	2	2	1	3
39	1	2	1	3	2	1	299.3	2	3	5	6	5	5	2	5	4	5	5	3	5	3	4	2		2	3	1	2	2	4	3	2	3	1	3
39	1	2	1	3	3	2	202.4	2	5	4	6	4	4	2	4	3	4	4	2	4	5	5	2		2	5	3	2	2	2	1	2	2	1	3
39	1	2	1	3	3	2	220.8	2	3	2	1	4	4	2	4	3	4	4	2	4	5	3	2		2	5	3	2	2	5	1	2	2	1	3
39	1	1	1	3	2	4	228.3	2	3	5	1	4	3	2	4	4	4	4	5	4	3	4	2		2	3	3	2	2	2	1	2	2	1	3
39	1	1	8	3	3	2	262.2	1	3	3	1	5	5	1	5	3	5	5	5	5	5	5	2		2	5	3	2	2	2	1	1	1	1	3
39	1	1	2	3	2	3	287.5	2	3	4	6	5	5	2	5	4	5	5	5	5	4	4	2		2	4	3	2	2	4	1	2	2	1	3
39	1	1	1	3	3	1	228.5	2	3	2	5	4	4	2	4	3	4	4	5	4	4	4	2		2	4	1	2	2	3	1	2	5	1	3
39	1	2	1	3	3	2	205	2	3	5	6	4	4	2	4	3	4	4	5	4	3	4	2		2	3	3	2	2	4	2	2	2	1	3
40	2	1	1	3	3	1	237	2	3	2	6	4	4	2	4	3	4	4	4	5	5	5	2		2	5	5	2	2	2	2	2	2	1	3
40	2	1	1	3	2	4	272.9	1	5	1	1	5	5	1	5	4	5	5	4	5	5	4	2		2	5	3	2	2	5	1	1	1	1	3
40	2	1	2	3	3	1	278.4	2	3	4	6	5	5	2	5	4	5	5	2	5	3	4	2		2	3	1	2	2	1	3	2	2	1	3
40	2	1	1	3	3	1	265.7	2	1	4	6	5	5	2	5	3	5	5	2	4	3	4	2		2	3	1	2	2	3	1	2	2	1	3
40	2	2	1	3	2	3	297.5	2	3	5	6	5	5	2	5	4	5	5	5	5	4	4	2		2	4	3	2	2	2	1	2	2	1	3
40	2	2	2	3	3	2	224.9	2	3	2	6	4	4	2	4	3	4	4	5	4	5	3	2		2	5	1	2	2	3	1	2	3	1	3
40	2	2	2	3	3	4	79.4	2	4	1	6	2	2	2	2	2	2	2	5	2	1	4	1	1	1	1	4	1	2	2	1	2	3	1	3
40	2	1	2	3	2	2	206.6	1	3	3	2	3	3	1	4	3	4	4	5	4	5	5	1	1	1	5	1	1	1	3	1	1	5	1	3
40	2	1	1	3	3	4	287	1	3	2	1	3	5	1	5	3	5	5	5	5	5	5	2		2	5	3	2	2	2	1	1	1	1	3
40	1	1	1	3	2	3	262.2	1	3	2	1	5	5	1	5	4	5	5	4	4	5	5	2		2	5	3	2	2	1	4	1	1	1	3
40	1	1	2	3	3	1	278.9	2	3	4	6	5	5	2	5	4	5	5	4	5	4	4	2		2	4	1	2	2	2	3	2	2	1	3
40	1	1	1	3	3	1	239.3	2	3	5	5	4	4	2	4	3	4	4	4	4	4	4	2		2	4	1	2	2	3	1	2	2	1	3
40	1	1	1	3	2	4	252.9	2	5	2	6	5	5	2	5	5	5	5	3	4	4	4	2		2	4	3	2	2	2	1	2	2	1	3
40	1	2	4	3	3	3	237.6	2	3	4	6	4	4	2	4	4	4	4	3	4	4	4	2		2	4	3	2	2	5	2	2	2	1	3
40	1	2	12	3	3	2	223.5	2	3	5	6	4	4	2	4	3	4	4	5	4	4	4	2		2	4	3	2	2	2	1	2	2	1	3
42	2	1	1	3	3	2	236.6	2	3	2	6	4	4	2	4	3	4	4	3	4	5	5	2		2	5	3	2	2	2	1	2	2	1	3
42	2	1	1	3	2	2	73.8	2	4	5	1	2	2	2	2	2	2	2	5	2	5	5	1	1	1	5	1	1	1	3	1	2	2	1	3
42	2	1	1	3	2	1	263	2	3	4	6	5	5	2	5	4	5	5	5	5	1	4	2		2	1	1	2	2	3	3	2	2	1	3
42	2	2	1	3	3	2	89.7	2	3	4	2	2	3	2	2	2	2	2	5	2	4	4	2		2	4	5	2	2	2	1	2	2	8	3
42	1	1	1	3	3	3	253.2	1	4	1	1	5	5	1	5	3	5	5	3	5	5	5	1	1	1	5	3	1	1	2	1	1	2	1	3
42	1	2	1	3	3	2	205	2	3	5	6	5	5	2	4	3	4	4	3	4	4	4	2		2	4	3	2	2	2	4	2	3	6	3
42	1	1	6	3	3	1	259.7	2	3	2	6	5	5	2	5	4	5	5	2	5	3	4	2		2	3	1	2	2	3	3	2	4	5	3
42	1	1	1	3	2	4	254.8	2	3	4	1	5	5	2	5	4	5	5	5	5	3	4	2		2	3	3	2	2	2	4	2	2	5	3
42	1	1	2	3	2	2	232.6	2	3	5	6	4	4	2	4	3	4	4	5	4	5	5	2		2	5	3	2	2	2	1	2	2	1	3
42	1	1	1	3	2	3	228.2	1	3	1	1	4	4	1	4	3	4	4	5	4	4	4	2		2	4	3	2	2	2	2	1	1	1	3
42	1	1	3	3	3	1	233.2	2	3	4	6	4	4	2	4	3	4	4	5	4	5	5	2		2	5	1	2	2	1	1	2	2	1	3
42	1	2	1	3	3	3	282.3	1	3	1	1	5	5	1	5	4	5	5	5	5	4	4	2		2	4	3	2	2	2	1	1	2	1	3
42	1	1	1	3	2	3	247.7	1	3	4	1	3	3	1	3	3	3	3	5	4	5	5	2		2	5	2	2	2	2	1	1	1	1	3
42	1	2	2	3	3	3	287	1	3	2	2	3	4	1	3	4	3	3	5	5	5	5	2		2	5	3	2	2	1	1	1	2	1	3
43	2	1	3	3	2	2	269.2	2	3	5	6	5	5	2	5	4	5	5	4	5	4	4	2		2	4	3	2	2	2	1	2	2	1	3
43	2	1	6	3	2	4	230.6	2	3	2	6	5	5	2	4	3	4	4	3	4	3	4	2		2	3	3	2	2	3	1	2	2	1	3
43	2	1	1	3	2	3	234.4	2	4	5	6	4	4	2	4	3	4	4	3	4	3	4	1	1	1	3	4	1	1	2	1	2	5	6	3
43	2	1	1	3	2	3	225.5	2	3	2	5	4	4	2	4	3	4	4	5	4	5	5	2		2	5	3	2	2	2	1	2	2	1	3
43	2	1	1	3	2	2	223.5	2	5	5	6	4	4	2	4	3	4	4	5	4	4	4	2		2	4	2	2	2	1	1	2	2	1	3
43	2	1	2	3	3	2	236.5	2	3	4	5	5	4	2	4	3	4	4	5	4	4	4	2		2	4	2	2	2	2	1	2	2	1	3
43	1	2	1	3	3	3	205.6	1	3	3	1	4	4	1	4	4	4	4	4	4	4	4	2		1	4	3	2	2	2	1	1	1	1	3
43	1	2	1	3	2	1	278.9	2	4	2	6	5	5	2	5	5	5	5	2	5	5	4	1	1	1	5	4	1	1	1	3	2	3	1	3
43	1	1	1	3	2	4	282	2	3	5	1	5	5	2	5	5	5	5	5	5	5	5	2		2	5	3	2	2	2	1	2	2	1	3
44	2	1	1	3	2	2	220.8	2	5	4	6	4	4	2	4	3	4	4	4	4	5	5	1	1	1	5	1	1	2	3	2	2	2	1	3
44	2	2	1	3	3	2	256.3	2	3	4	6	5	5	2	5	3	5	5	4	5	4	4	2		2	4	3	2	2	4	4	2	2	1	3
44	1	1	6	3	2	4	244.2	2	3	5	1	5	5	2	5	3	5	5	4	4	3	5	1	1	1	3	3	1	1	5	1	2	2	1	3
44	1	2	1	3	2	2	249.5	2	3	5	6	4	4	2	5	5	5	5	4	4	3	4	2		2	3	3	2	2	2	1	2	2	1	3
44	1	2	1	3	3	2	225.9	2	3	2	5	4	4	2	4	5	4	4	4	4	5	5	2		2	5	3	2	2	2	4	2	5	6	3
44	1	1	2	3	2	4	282.7	1	3	1	1	3	3	1	5	4	5	5	4	5	5	5	2		2	5	3	2	2	2	1	1	1	1	3
44	1	1	1	3	2	3	229.7	1	3	1	1	3	3	1	4	3	4	4	3	4	5	5	2		2	5	3	2	2	2	1	1	1	1	3
44	1	2	1	3	3	2	54.5	2	3	1	6	2	1	2	2	3	2	2	2	2	3	4	2		2	3	3	2	2	1	1	2	2	1	3
45	2	2	2	3	3	2	232.4	2	3	4	6	5	4	2	4	3	4	4	3	4	4	4	2		2	4	3	2	2	1	1	2	2	1	3
45	2	2	1	3	3	2	232.2	2	3	2	6	5	4	2	4	3	4	4	2	4	5	5	2		2	5	3	2	2	2	4	2	2	1	3
45	2	2	7	3	3	2	226.2	2	3	2	1	5	4	2	4	3	4	4	5	4	3	4	1	1	1	3	5	1	1	1	4	2	2	1	3
45	1	2	1	3	2	2	234.7	2	3	5	6	5	4	2	4	3	4	4	4	4	3	4	2		2	3	2	2	2	2	1	2	2	1	3
45	1	2	2	3	2	2	203.9	2	3	4	6	5	4	2	4	3	4	4	3	4	4	4	2		2	4	3	2	2	1	1	2	2	1	3
45	1	1	1	3	2	2	264.2	2	3	4	6	5	5	2	5	4	5	5	2	5	4	4	2		2	4	2	2	2	2	1	2	2	1	3
45	1	2	1	3	2	2	270.9	2	3	5	6	5	5	2	5	4	5	5	5	5	4	4	2		2	4	3	2	2	2	1	2	4	1	3
45	1	2	2	3	3	2	202.3	1	3	2	1	3	4	1	4	3	4	4	5	4	4	4	2		2	4	3	2	2	2	1	1	4	1	3
46	1	1	1	3	2	2	282.6	2	3	4	6	5	5	2	5	4	5	5	4	5	3	4	1	1	1	3	1	1	1	3	1	2	4	1	4
46	1	2	1	3	3	2	262.2	2	3	2	1	5	5	2	5	5	5	5	4	5	5	5	2		2	5	2	2	2	1	4	2	2	1	4
46	1	2	1	3	3	3	292.2	1	3	1	1	5	5	1	5	5	5	5	4	5	5	5	1		1	5	3	1	1	2	1	1	1	1	4
46	1	1	1	3	2	2	260.2	2	4	5	6	5	5	2	5	4	5	5	3	5	5	4	1	1	1	5	1	1	2	3	1	2	2	1	4
46	1	1	1	3	3	1	205.6	2	3	2	1	4	4	2	4	4	4	4	5	4	3	4	1	1	1	3	3	1	2	2	3	2	2	5	4
46	1	1	3	3	2	3	282.3	1	3	1	1	3	5	1	5	4	5	5	5	5	5	5	2		2	5	3	2	2	2	1	1	5	6	4
47	2	2	1	3	2	2	276.6	2	3	4	6	4	5	2	5	4	5	5	2	5	5	5	2		2	5	2	2	2	1	1	2	5	1	4
47	2	1	1	3	3	2	247.9	2	3	5	6	5	5	2	4	3	4	4	5	4	5	5	2		2	5	3	2	2	2	1	2	2	1	4
47	2	1	1	3	3	4	227.2	1	3	2	1	3	3	1	3	3	3	3	5	4	5	4	2		2	5	3	2	2	2	3	1	1	5	4
48	1	2	1	3	2	3	256.9	2	3	4	5	5	5	2	5	3	5	5	3	5	5	5	1	1	1	5	3	1	1	4	2	2	3	1	4
48	1	2	1	3	2	3	264.7	2	3	4	6	5	5	2	5	4	5	5	5	5	4	4	2		2	4	3	2	2	4	1	2	2	1	4
49	2	2	1	3	3	3	205.6	2	3	1	6	4	4	2	4	3	4	4	4	4	5	5	1	1	1	5	3	2	1	2	1	2	2	1	4
49	1	2	1	3	3	2	276.6	2	3	2	6	4	5	2	5	4	5	5	5	5	4	5	1	1	1	4	5	2	1	2	1	2	2	1	4
49	1	1	4	3	2	2	282.3	1	3	1	1	3	5	1	3	4	3	3	5	5	5	5	1	1	1	5	5	2	1	2	2	1	1	1	4
50	2	2	1	3	3	1	77.3	2	3	5	1	2	2	2	2	2	2	2	4	2	4	4	2		2	4	1	2	2	3	3	2	2	1	4
50	1	2	1	3	3	2	237.5	2	4	2	6	5	5	2	5	3	5	5	4	4	3	5	1	1	1	3	4	1	1	1	1	2	4	1	4
50	1	2	1	3	3	3	234.7	2	1	4	6	4	4	2	4	3	4	4	3	4	3	4	2		2	3	3	2	2	2	2	2	2	1	4
52	2	2	1	3	3	2	252.9	2	3	5	6	4	4	2	5	3	5	5	4	4	5	4	1	1	1	5	3	1	2	2	2	2	2	1	4
52	1	2	1	3	3	2	220.8	2	1	2	6	5	4	2	4	3	4	4	4	4	5	4	2		2	5	2	2	2	5	1	2	1	1	4
52	1	2	1	3	3	3	239.3	2	5	2	1	5	4	2	4	3	4	4	5	4	5	5	2		2	5	2	2	2	1	2	2	2	1	4
53	2	1	1	3	3	2	253.2	2	1	4	6	5	4	2	5	3	5	5	3	5	3	4	2		2	3	3	2	2	3	1	2	5	1	4
53	2	2	3	3	3	2	278.4	2	1	2	6	5	5	2	5	4	5	5	5	5	5	3	2		2	5	3	2	2	2	1	2	2	1	4
54	2	2	1	3	3	2	236.5	2	5	5	1	5	4	2	4	3	4	4	3	4	3	4	1	1	1	3	3	1	1	2	2	2	5	1	4
54	1	1	2	3	2	4	298.5	1	1	3	1	5	5	1	5	4	5	5	4	5	5	5	2		2	5	3	2	2	2	1	1	1	1	4
54	1	2	1	3	3	1	84.2	2	3	2	1	2	2	2	3	3	3	3	5	2	4	5	2		2	4	1	2	2	3	3	2	2	8	4
59	2	1	1	3	4	1	232.6	2	5	5	1	5	4	2	4	3	4	4	4	4	5	5	1	1	1	5	3	1	1	2	3	2	2	1	5
59	2	2	1	3	4	2	258.2	2	4	4	6	5	5	2	5	3	5	5	2	5	4	4	1	1	1	4	3	2	2	2	2	2	3	1	5
59	2	2	1	3	4	2	264.7	2	1	3	5	5	5	2	5	3	5	5	5	5	5	5	2		2	5	1	2	2	3	2	2	2	1	5
60	2	2	1	3	4	2	253.2	2	3	2	6	5	5	2	5	4	5	5	5	5	5	4	1	1	1	5	2	2	2	2	1	2	4	1	5
60	2	2	1	3	4	1	99.8	2	4	2	6	2	2	2	2	3	2	2	5	2	5	5	1	1	1	5	4	1	1	3	1	2	2	1	5
62	1	2	1	3	3	2	39.4	2	1	1	6	2	2	1	2	2	2	2	3	2	5	5	1	1	1	5	3	1	2	2	2	2	3	1	5
62	1	2	2	3	3	2	209.3	2	3	4	6	5	4	2	4	3	4	4	5	4	3	4	2		2	3	3	2	2	4	1	2	2	1	5
63	1	2	1	3	4	2	205.2	2	5	2	6	5	4	2	4	3	4	4	5	4	5	5	2		2	5	2	2	2	2	1	2	2	6	5
64	1	2	1	3	4	1	207.5	1	4	3	1	3	3	1	4	3	4	4	4	4	4	4	1	1	1	4	1	1	1	3	1	1	1	1	5
64	1	2	2	3	4	1	232.7	2	4	2	5	4	4	2	4	4	4	4	3	4	5	5	1	1	1	5	1	2	1	3	3	2	2	1	5
66	1	1	1	3	4	1	270.9	2	1	1	6	5	5	2	5	4	5	5	5	5	5	5	2		2	5	1	2	2	3	3	2	2	1	5
66	1	1	1	3	4	1	297.5	2	1	4	1	5	5	2	5	5	5	5	5	5	4	4	1	1	1	4	1	2	1	3	3	2	5	5	5
67	1	1	1	3	4	1	244.2	2	4	2	2	5	5	2	4	3	4	4	5	4	5	5	1	1	1	5	1	1	1	3	1	2	2	8	5
